# Supplementary material for: Genetic associations between gut microbiota and allergic rhinitis: an LDSC and MR analysis
Source: Front Microbiol. 2024 May 24;15:1395340. doi: 10.3389/fmicb.2024.1395340 (PMC11157438; doi:10.3389/fmicb.2024.1395340)
Supplement: Supplementary file 1 [file Table_1.XLSX]

## Sheet: Table 1
Table 1 Instrumental variables of gut microbiota after clumping and exclusion of week IVs
Gut microbiota	SNP	effect_allele.exposure	other_allele.exposure	beta.exposure	se.exposure	exposure	mr_keep.exposure	pval.exposure	pval_origin.exposure	id.exposure	eaf.exposure
class Actinobacteria id.419	rs182549	C	T	0.111489	0.012066	exposure	TRUE	2.47e-20	inferred	TQj9xz	0.2704
class Actinobacteria id.419	rs6660520	A	G	0.0711483	0.0134495	exposure	TRUE	1.22e-07	inferred	TQj9xz	0.2495
class Actinobacteria id.419	rs8047955	A	G	0.0575816	0.0116762	exposure	TRUE	8.16e-07	inferred	TQj9xz	0.3966
class Actinobacteria id.419	rs7322849	T	C	0.0944467	0.0192976	exposure	TRUE	9.87e-07	inferred	TQj9xz	0.3817
class Actinobacteria id.419	rs72767435	T	C	-0.126352	0.0273626	exposure	TRUE	3.88e-06	inferred	TQj9xz	0.16
class Actinobacteria id.419	rs134366	G	A	0.111877	0.023501	exposure	TRUE	1.93e-06	inferred	TQj9xz	0.0596
class Actinobacteria id.419	rs10841473	G	C	-0.0583765	0.0123353	exposure	TRUE	2.22e-06	inferred	TQj9xz	0.4702
class Actinobacteria id.419	rs11745923	G	T	0.0563759	0.0115529	exposure	TRUE	1.06e-06	inferred	TQj9xz	0.1332
class Actinobacteria id.419	rs1515761	T	C	0.0762317	0.0169884	exposure	TRUE	7.21e-06	inferred	TQj9xz	0.4911
class Actinobacteria id.419	rs12899991	A	T	0.0719923	0.0154661	exposure	TRUE	3.24e-06	inferred	TQj9xz	0.3002
class Actinobacteria id.419	rs12049045	A	G	0.0510452	0.0114325	exposure	TRUE	8.01e-06	inferred	TQj9xz	0.2147
class Actinobacteria id.419	rs1376754	G	A	0.0509242	0.0112503	exposure	TRUE	6e-06	inferred	TQj9xz	0.0676
class Actinobacteria id.419	rs11655079	T	C	-0.0560674	0.0124286	exposure	TRUE	6.45e-06	inferred	TQj9xz	0.0964
class Actinobacteria id.419	rs7700479	T	A	-0.0769653	0.0173933	exposure	TRUE	9.64e-06	inferred	TQj9xz	0.0795
class Actinobacteria id.419	rs80083040	T	G	0.155784	0.0348017	exposure	TRUE	7.59e-06	inferred	TQj9xz	0.0517
class Actinobacteria id.419	rs961091	G	A	0.0501255	0.011255	exposure	TRUE	8.44e-06	inferred	TQj9xz	0.3519
class Actinobacteria id.419	rs4945008	A	G	0.0540741	0.0121393	exposure	TRUE	8.41e-06	inferred	TQj9xz	0.3608
class Actinobacteria id.419	rs857444	C	T	0.0509553	0.011539	exposure	TRUE	1.01e-05	inferred	TQj9xz	0.4334
class Alphaproteobacteria id.2379	rs9813022	A	G	-0.0751277	0.0153867	exposure	TRUE	1.05e-06	inferred	LoiH5M	0.4513
class Alphaproteobacteria id.2379	rs76784716	A	G	0.133271	0.0267738	exposure	TRUE	6.43e-07	inferred	LoiH5M	0.3678
class Alphaproteobacteria id.2379	rs140912403	C	T	-0.160677	0.0317708	exposure	TRUE	4.25e-07	inferred	LoiH5M	0.0646
class Alphaproteobacteria id.2379	rs34569731	A	G	0.0705145	0.0157564	exposure	TRUE	7.63e-06	inferred	LoiH5M	0.1372
class Alphaproteobacteria id.2379	rs10803434	A	T	-0.0692742	0.0148866	exposure	TRUE	3.26e-06	inferred	LoiH5M	0.335
class Alphaproteobacteria id.2379	rs55876211	C	T	-0.080811	0.0184159	exposure	TRUE	1.14e-05	inferred	LoiH5M	0.172
class Alphaproteobacteria id.2379	rs7960664	G	A	0.0969489	0.0215149	exposure	TRUE	6.6e-06	inferred	LoiH5M	0.1998
class Alphaproteobacteria id.2379	rs17061716	G	C	0.0927341	0.0207569	exposure	TRUE	7.91e-06	inferred	LoiH5M	0.0716
class Alphaproteobacteria id.2379	rs12977163	G	C	0.0690234	0.0153829	exposure	TRUE	7.22e-06	inferred	LoiH5M	0.1511
class Alphaproteobacteria id.2379	rs62285697	C	T	0.0805256	0.0180912	exposure	TRUE	8.54e-06	inferred	LoiH5M	0.3022
class Bacilli id.1673	rs2952251	A	G	-0.0598868	0.0123903	exposure	TRUE	1.34e-06	inferred	B8q1X0	0.0676
class Bacilli id.1673	rs77558518	A	G	-0.107255	0.0222879	exposure	TRUE	1.49e-06	inferred	B8q1X0	0.0636
class Bacilli id.1673	rs57872228	C	T	-0.0714773	0.0146647	exposure	TRUE	1.09e-06	inferred	B8q1X0	0.2406
class Bacilli id.1673	rs35344081	G	A	0.0619529	0.0127066	exposure	TRUE	1.08e-06	inferred	B8q1X0	0.2525
class Bacilli id.1673	rs78938557	T	C	0.108007	0.0232858	exposure	TRUE	3.51e-06	inferred	B8q1X0	0.1928
class Bacilli id.1673	rs11730038	G	A	-0.0630747	0.0128717	exposure	TRUE	9.57e-07	inferred	B8q1X0	0.4871
class Bacilli id.1673	rs76717940	T	A	0.156331	0.0325945	exposure	TRUE	1.62e-06	inferred	B8q1X0	0.3191
class Bacilli id.1673	rs1962325	C	G	0.0554219	0.0114789	exposure	TRUE	1.38e-06	inferred	B8q1X0	0.2058
class Bacilli id.1673	rs74352383	T	A	-0.104496	0.0217083	exposure	TRUE	1.48e-06	inferred	B8q1X0	0.2525
class Bacilli id.1673	rs9581006	C	T	0.225309	0.0467697	exposure	TRUE	1.45e-06	inferred	B8q1X0	0.0656
class Bacilli id.1673	rs11110282	A	G	-0.101189	0.0217379	exposure	TRUE	3.24e-06	inferred	B8q1X0	0.2406
class Bacilli id.1673	rs4028634	T	C	0.0520614	0.0109842	exposure	TRUE	2.14e-06	inferred	B8q1X0	0.4254
class Bacilli id.1673	rs694949	A	G	-0.081146	0.0180042	exposure	TRUE	6.57e-06	inferred	B8q1X0	0.3201
class Bacilli id.1673	rs12797734	T	C	0.0572158	0.0126793	exposure	TRUE	6.41e-06	inferred	B8q1X0	0.171
class Bacilli id.1673	rs28564647	T	G	-0.0613034	0.0137579	exposure	TRUE	8.36e-06	inferred	B8q1X0	0.1223
class Bacilli id.1673	rs7666190	C	A	-0.104044	0.0247934	exposure	TRUE	2.71e-05	inferred	B8q1X0	0.0944
class Bacilli id.1673	rs4459992	T	C	0.0535854	0.0116362	exposure	TRUE	4.12e-06	inferred	B8q1X0	0.0726
class Bacilli id.1673	rs34989881	A	G	0.111056	0.0246039	exposure	TRUE	6.37e-06	inferred	B8q1X0	0.0626
class Bacilli id.1673	rs111552159	C	G	0.128032	0.0286921	exposure	TRUE	8.11e-06	inferred	B8q1X0	0.0606
class Bacilli id.1673	rs13068444	A	G	0.0601035	0.0136407	exposure	TRUE	1.05e-05	inferred	B8q1X0	0.0646
class Bacilli id.1673	rs1595463	C	A	0.0476864	0.0108547	exposure	TRUE	1.12e-05	inferred	B8q1X0	0.0676
class Bacilli id.1673	rs74663707	C	T	0.0979154	0.0224074	exposure	TRUE	1.24e-05	inferred	B8q1X0	0.0457
class Bacteroidia id.912	rs55993203	A	G	-0.121514	0.0236759	exposure	TRUE	2.86e-07	inferred	QNQxxI	0.4254
class Bacteroidia id.912	rs7631304	G	A	-0.0645771	0.0132957	exposure	TRUE	1.19e-06	inferred	QNQxxI	0.0616
class Bacteroidia id.912	rs73975615	G	A	-0.207018	0.0442633	exposure	TRUE	2.91e-06	inferred	QNQxxI	0.16
class Bacteroidia id.912	rs111845179	T	C	0.102648	0.0213843	exposure	TRUE	1.59e-06	inferred	QNQxxI	0.2604
class Bacteroidia id.912	rs2032750	T	C	-0.0508393	0.0106807	exposure	TRUE	1.94e-06	inferred	QNQxxI	0.4513
class Bacteroidia id.912	rs7546249	T	A	-0.0567113	0.0118386	exposure	TRUE	1.66e-06	inferred	QNQxxI	0.0557
class Bacteroidia id.912	rs929878	C	T	-0.0548532	0.012153	exposure	TRUE	6.37e-06	inferred	QNQxxI	0.4354
class Bacteroidia id.912	rs13291169	C	G	0.0689676	0.0148765	exposure	TRUE	3.55e-06	inferred	QNQxxI	0.0527
class Bacteroidia id.912	rs17343978	A	C	-0.0552057	0.0120278	exposure	TRUE	4.44e-06	inferred	QNQxxI	0.1451
class Bacteroidia id.912	rs72706335	T	C	-0.22241	0.0493458	exposure	TRUE	6.57e-06	inferred	QNQxxI	0.0437
class Bacteroidia id.912	rs11146701	A	G	0.0473596	0.010541	exposure	TRUE	7.03e-06	inferred	QNQxxI	0.0656
class Bacteroidia id.912	rs62531359	T	G	0.0655728	0.0149891	exposure	TRUE	1.22e-05	inferred	QNQxxI	0.0109
class Bacteroidia id.912	rs4146051	A	G	-0.107377	0.0245661	exposure	TRUE	1.24e-05	inferred	QNQxxI	0.2455
class Bacteroidia id.912	rs79585701	A	C	0.0646823	0.0149628	exposure	TRUE	1.54e-05	inferred	QNQxxI	0.17
class Bacteroidia id.912	rs4916508	G	A	-0.0466729	0.0105312	exposure	TRUE	9.34e-06	inferred	QNQxxI	0.1292
class Bacteroidia id.912	rs62575403	C	T	0.140055	0.0311128	exposure	TRUE	6.75e-06	inferred	QNQxxI	0.2445
class Betaproteobacteria id.2867	rs4033856	C	T	0.0832423	0.0167237	exposure	TRUE	6.44e-07	inferred	VwJv6R	0.2237
class Betaproteobacteria id.2867	rs2367850	G	C	0.064006	0.0130374	exposure	TRUE	9.14e-07	inferred	VwJv6R	0.2078
class Betaproteobacteria id.2867	rs12467854	G	C	0.0641363	0.0131766	exposure	TRUE	1.13e-06	inferred	VwJv6R	0.0636
class Betaproteobacteria id.2867	rs6087811	T	G	-0.0978177	0.0198522	exposure	TRUE	8.34e-07	inferred	VwJv6R	0.4215
class Betaproteobacteria id.2867	rs62395635	T	C	0.109741	0.0236	exposure	TRUE	3.32e-06	inferred	VwJv6R	0.5298
class Betaproteobacteria id.2867	rs2613606	C	T	-0.0513106	0.0109091	exposure	TRUE	2.56e-06	inferred	VwJv6R	0.2207
class Betaproteobacteria id.2867	rs1928341	A	G	0.0525581	0.0110408	exposure	TRUE	1.93e-06	inferred	VwJv6R	0.3936
class Betaproteobacteria id.2867	rs72747231	C	G	-0.137281	0.0290338	exposure	TRUE	2.26e-06	inferred	VwJv6R	0.2753
class Betaproteobacteria id.2867	rs11128180	A	G	0.0592944	0.0128769	exposure	TRUE	4.13e-06	inferred	VwJv6R	0.1292
class Betaproteobacteria id.2867	rs2321387	G	A	-0.0494596	0.0109424	exposure	TRUE	6.18e-06	inferred	VwJv6R	0.2177
class Betaproteobacteria id.2867	rs1511453	A	G	0.0923492	0.0199158	exposure	TRUE	3.54e-06	inferred	VwJv6R	0.0815
class Betaproteobacteria id.2867	rs9964679	A	G	0.052911	0.0114866	exposure	TRUE	4.1e-06	inferred	VwJv6R	0.0706
class Betaproteobacteria id.2867	rs56386628	C	T	-0.0622252	0.0135688	exposure	TRUE	4.52e-06	inferred	VwJv6R	0.0417
class Betaproteobacteria id.2867	rs320161	A	G	0.0572286	0.01262	exposure	TRUE	5.77e-06	inferred	VwJv6R	0.0537
class Betaproteobacteria id.2867	rs75242906	C	T	-0.121083	0.028075	exposure	TRUE	1.61e-05	inferred	VwJv6R	0.3101
class Clostridia id.1859	rs6815608	T	C	0.103803	0.0210883	exposure	TRUE	8.55e-07	inferred	A5YePx	0.0795
class Clostridia id.1859	rs112334273	G	A	0.0641008	0.0127404	exposure	TRUE	4.87e-07	inferred	A5YePx	0.334
class Clostridia id.1859	rs6814436	T	C	0.0739995	0.0150815	exposure	TRUE	9.27e-07	inferred	A5YePx	0.2455
class Clostridia id.1859	rs72915163	T	C	-0.0581025	0.0120557	exposure	TRUE	1.44e-06	inferred	A5YePx	0.2674
class Clostridia id.1859	rs2273429	A	G	-0.0724037	0.0153105	exposure	TRUE	2.26e-06	inferred	A5YePx	0.3549
class Clostridia id.1859	rs10774377	A	G	0.052659	0.0113858	exposure	TRUE	3.75e-06	inferred	A5YePx	0.0567
class Clostridia id.1859	rs13179700	T	C	0.0511937	0.0109569	exposure	TRUE	2.98e-06	inferred	A5YePx	0.2068
class Clostridia id.1859	rs6934062	G	C	0.0524406	0.0116115	exposure	TRUE	6.29e-06	inferred	A5YePx	0.1074
class Clostridia id.1859	rs1842454	G	A	-0.0547202	0.0127338	exposure	TRUE	1.73e-05	inferred	A5YePx	0.174
class Clostridia id.1859	rs10209007	G	C	0.0794173	0.0182427	exposure	TRUE	1.34e-05	inferred	A5YePx	0.1322
class Clostridia id.1859	rs76767978	G	A	0.0698882	0.0156319	exposure	TRUE	7.79e-06	inferred	A5YePx	0.0845
class Clostridia id.1859	rs13105690	T	C	-0.0529097	0.011818	exposure	TRUE	7.57e-06	inferred	A5YePx	0.2843
class Clostridia id.1859	rs76860606	C	G	0.0947036	0.0225117	exposure	TRUE	2.59e-05	inferred	A5YePx	0.0706
class Clostridia id.1859	rs72738886	T	C	0.086617	0.0190393	exposure	TRUE	5.38e-06	inferred	A5YePx	0.0775
class Clostridia id.1859	rs7269302	A	T	-0.0963981	0.0212007	exposure	TRUE	5.44e-06	inferred	A5YePx	0.2654
class Clostridia id.1859	rs6797343	G	T	0.0592279	0.0134556	exposure	TRUE	1.07e-05	inferred	A5YePx	0.1183
class Clostridia id.1859	rs13421739	C	G	0.0888472	0.0179655	exposure	TRUE	7.6e-07	inferred	A5YePx	0.0716
class Coriobacteriia id.809	rs719099	A	G	0.0778402	0.0155815	exposure	TRUE	5.86e-07	inferred	gu6Hog	0.34
class Coriobacteriia id.809	rs240104	T	C	-0.0603429	0.0126849	exposure	TRUE	1.96e-06	inferred	gu6Hog	0.2087
class Coriobacteriia id.809	rs11250875	T	C	0.06075	0.0130939	exposure	TRUE	3.49e-06	inferred	gu6Hog	0.1292
class Coriobacteriia id.809	rs34739816	G	T	0.0965017	0.0207666	exposure	TRUE	3.37e-06	inferred	gu6Hog	0.1083
class Coriobacteriia id.809	rs76779974	C	G	0.0774888	0.0171877	exposure	TRUE	6.53e-06	inferred	gu6Hog	0.2356
class Coriobacteriia id.809	rs80046645	C	G	0.25584	0.0561995	exposure	TRUE	5.31e-06	inferred	gu6Hog	0.3857
class Coriobacteriia id.809	rs1816223	A	G	-0.0586265	0.0129006	exposure	TRUE	5.51e-06	inferred	gu6Hog	0.2107
class Coriobacteriia id.809	rs67561917	A	G	-0.0714367	0.0154113	exposure	TRUE	3.56e-06	inferred	gu6Hog	0.2445
class Coriobacteriia id.809	rs3025411	A	G	0.0926543	0.0209468	exposure	TRUE	9.72e-06	inferred	gu6Hog	0.0457
class Coriobacteriia id.809	rs11656361	A	C	0.0773006	0.017553	exposure	TRUE	1.06e-05	inferred	gu6Hog	0.1044
class Coriobacteriia id.809	rs1397793	G	A	-0.0498855	0.0112446	exposure	TRUE	9.15e-06	inferred	gu6Hog	0.0815
class Coriobacteriia id.809	rs11073596	T	G	0.0510212	0.0114339	exposure	TRUE	8.11e-06	inferred	gu6Hog	0.4602
class Coriobacteriia id.809	rs2442778	G	A	-0.116408	0.0258545	exposure	TRUE	6.72e-06	inferred	gu6Hog	0.1421
class Coriobacteriia id.809	rs62448869	T	A	-0.0486059	0.0108982	exposure	TRUE	8.2e-06	inferred	gu6Hog	0.1362
class Coriobacteriia id.809	rs13307134	C	T	0.0565686	0.0126265	exposure	TRUE	7.46e-06	inferred	gu6Hog	0.1123
class Coriobacteriia id.809	rs12974142	G	A	0.0789796	0.0177205	exposure	TRUE	8.31e-06	inferred	gu6Hog	0.0408
class Coriobacteriia id.809	rs8010111	G	A	-0.103377	0.0229286	exposure	TRUE	6.52e-06	inferred	gu6Hog	0.0646
class Deltaproteobacteria id.3087	rs6058181	C	T	0.0825716	0.0165958	exposure	TRUE	6.51e-07	inferred	bZlc36	0.338
class Deltaproteobacteria id.3087	rs4506934	C	T	-0.0936514	0.02012	exposure	TRUE	3.25e-06	inferred	bZlc36	0.0477
class Deltaproteobacteria id.3087	rs17791387	A	G	-0.0735881	0.0154246	exposure	TRUE	1.83e-06	inferred	bZlc36	0.3897
class Deltaproteobacteria id.3087	rs2838334	G	A	0.0561722	0.0124124	exposure	TRUE	6.03e-06	inferred	bZlc36	0.1869
class Deltaproteobacteria id.3087	rs9928243	C	A	-0.0538457	0.0117718	exposure	TRUE	4.78e-06	inferred	bZlc36	0.161
class Deltaproteobacteria id.3087	rs11599763	T	C	-0.0544219	0.0117397	exposure	TRUE	3.56e-06	inferred	bZlc36	0.1412
class Deltaproteobacteria id.3087	rs112381107	C	T	0.206594	0.0456908	exposure	TRUE	6.14e-06	inferred	bZlc36	0.0636
class Deltaproteobacteria id.3087	rs17084793	G	A	-0.0710762	0.015953	exposure	TRUE	8.38e-06	inferred	bZlc36	0.3231
class Deltaproteobacteria id.3087	rs2692012	A	G	0.110335	0.0253336	exposure	TRUE	1.33e-05	inferred	bZlc36	0.496
class Deltaproteobacteria id.3087	rs1035691	A	G	-0.055176	0.0121602	exposure	TRUE	5.69e-06	inferred	bZlc36	0.1123
class Deltaproteobacteria id.3087	rs62020470	A	G	-0.0585411	0.0129358	exposure	TRUE	6.03e-06	inferred	bZlc36	0.1163
class Deltaproteobacteria id.3087	rs16851319	G	C	-0.0705516	0.0150849	exposure	TRUE	2.91e-06	inferred	bZlc36	0.1233
class Deltaproteobacteria id.3087	rs3935584	C	T	-0.0523485	0.011566	exposure	TRUE	6.01e-06	inferred	bZlc36	0.2594
class Deltaproteobacteria id.3087	rs55744759	A	G	-0.0779693	0.0170738	exposure	TRUE	4.96e-06	inferred	bZlc36	0.4254
class Erysipelotrichia id.2147	rs62504403	C	T	0.0681159	0.0127883	exposure	TRUE	1e-07	inferred	F8EH08	0.3986
class Erysipelotrichia id.2147	rs7234058	T	C	-0.0945759	0.0194091	exposure	TRUE	1.1e-06	inferred	F8EH08	0.3121
class Erysipelotrichia id.2147	rs17530232	A	G	0.10305	0.0224648	exposure	TRUE	4.49e-06	inferred	F8EH08	0.0765
class Erysipelotrichia id.2147	rs2300774	G	A	0.0524152	0.0106784	exposure	TRUE	9.18e-07	inferred	F8EH08	0.4513
class Erysipelotrichia id.2147	rs35161940	T	C	-0.0806041	0.0167641	exposure	TRUE	1.52e-06	inferred	F8EH08	0.4076
class Erysipelotrichia id.2147	rs10781552	C	T	-0.0552212	0.0116074	exposure	TRUE	1.96e-06	inferred	F8EH08	0.3688
class Erysipelotrichia id.2147	rs8003149	C	T	0.0538798	0.0116888	exposure	TRUE	4.04e-06	inferred	F8EH08	0.1272
class Erysipelotrichia id.2147	rs4078432	C	T	-0.0608929	0.0133764	exposure	TRUE	5.31e-06	inferred	F8EH08	0.1809
class Erysipelotrichia id.2147	rs1074800	A	G	0.0492438	0.010887	exposure	TRUE	6.09e-06	inferred	F8EH08	0.1113
class Erysipelotrichia id.2147	rs56970041	T	G	0.0724144	0.0164471	exposure	TRUE	1.07e-05	inferred	F8EH08	0.2356
class Erysipelotrichia id.2147	rs7826267	T	G	-0.0839071	0.0199131	exposure	TRUE	2.51e-05	inferred	F8EH08	0.0974
class Erysipelotrichia id.2147	rs1884466	C	T	-0.0475363	0.0106939	exposure	TRUE	8.78e-06	inferred	F8EH08	0.0746
class Erysipelotrichia id.2147	rs290833	T	G	-0.0497374	0.0111376	exposure	TRUE	7.98e-06	inferred	F8EH08	0.2823
class Gammaproteobacteria id.3303	rs6706173	A	C	0.074251	0.0146392	exposure	TRUE	3.94e-07	inferred	tQsk0E	0.3449
class Gammaproteobacteria id.3303	rs11181912	G	A	-0.0579153	0.0118796	exposure	TRUE	1.09e-06	inferred	tQsk0E	0.1173
class Gammaproteobacteria id.3303	rs79795896	A	G	-0.15921	0.0351373	exposure	TRUE	5.87e-06	inferred	tQsk0E	0.1541
class Gammaproteobacteria id.3303	rs2234691	T	C	0.0762905	0.0171962	exposure	TRUE	9.14e-06	inferred	tQsk0E	0.3907
class Gammaproteobacteria id.3303	rs6469506	T	A	0.0541424	0.0116333	exposure	TRUE	3.25e-06	inferred	tQsk0E	0.1501
class Gammaproteobacteria id.3303	rs12404135	A	G	-0.0788843	0.0172415	exposure	TRUE	4.76e-06	inferred	tQsk0E	0.1561
class Gammaproteobacteria id.3303	rs9973122	T	A	0.0740614	0.0162596	exposure	TRUE	5.24e-06	inferred	tQsk0E	0.0537
class Gammaproteobacteria id.3303	rs9494710	C	T	-0.0549673	0.0120924	exposure	TRUE	5.48e-06	inferred	tQsk0E	0.3757
class Gammaproteobacteria id.3303	rs75101789	C	T	0.0729012	0.0163003	exposure	TRUE	7.73e-06	inferred	tQsk0E	0.1421
class Lentisphaeria id.2250	rs2825714	A	G	-0.13741	0.0289246	exposure	TRUE	2.03e-06	inferred	OaCUKG	0.2793
class Lentisphaeria id.2250	rs17114848	G	A	0.152377	0.0324332	exposure	TRUE	2.62e-06	inferred	OaCUKG	0.2594
class Lentisphaeria id.2250	rs77599476	A	G	0.230292	0.0480168	exposure	TRUE	1.62e-06	inferred	OaCUKG	0.1093
class Lentisphaeria id.2250	rs11770843	C	T	0.109431	0.0234879	exposure	TRUE	3.18e-06	inferred	OaCUKG	0.17
class Lentisphaeria id.2250	rs72640280	A	G	0.220207	0.0486196	exposure	TRUE	5.92e-06	inferred	OaCUKG	0.2237
class Lentisphaeria id.2250	rs62570196	C	T	-0.21635	0.0439866	exposure	TRUE	8.72e-07	inferred	OaCUKG	0.1571
class Lentisphaeria id.2250	rs2731834	C	G	0.109438	0.023693	exposure	TRUE	3.86e-06	inferred	OaCUKG	0.0686
class Lentisphaeria id.2250	rs2031282	A	G	0.122369	0.0270329	exposure	TRUE	5.99e-06	inferred	OaCUKG	0.0537
class Lentisphaeria id.2250	rs1002941	G	A	0.105025	0.0233484	exposure	TRUE	6.85e-06	inferred	OaCUKG	0.1233
class Lentisphaeria id.2250	rs73113483	T	A	-0.131217	0.0288713	exposure	TRUE	5.5e-06	inferred	OaCUKG	0.0656
class Melainabacteria id.1589	rs9864379	T	C	-0.159735	0.0292553	exposure	TRUE	4.76e-08	inferred	GCnSPz	0.4563
class Melainabacteria id.1589	rs11150282	T	C	0.0989488	0.0196972	exposure	TRUE	5.07e-07	inferred	GCnSPz	0.496
class Melainabacteria id.1589	rs16851659	G	C	-0.0896103	0.0186432	exposure	TRUE	1.54e-06	inferred	GCnSPz	0.3211
class Melainabacteria id.1589	rs73074665	A	T	0.166216	0.0355728	exposure	TRUE	2.97e-06	inferred	GCnSPz	0.0487
class Melainabacteria id.1589	rs4129395	G	A	0.0896187	0.0185106	exposure	TRUE	1.29e-06	inferred	GCnSPz	0.1561
class Melainabacteria id.1589	rs79790072	T	C	0.226722	0.0487841	exposure	TRUE	3.36e-06	inferred	GCnSPz	0.3887
class Melainabacteria id.1589	rs10738747	G	A	0.0814624	0.0184409	exposure	TRUE	9.99e-06	inferred	GCnSPz	0.0467
class Melainabacteria id.1589	rs1221147	T	A	0.123968	0.0278958	exposure	TRUE	8.83e-06	inferred	GCnSPz	0.4274
class Melainabacteria id.1589	rs113884518	T	C	-0.205352	0.0454982	exposure	TRUE	6.38e-06	inferred	GCnSPz	0.4264
class Melainabacteria id.1589	rs789069	A	C	-0.103539	0.0234287	exposure	TRUE	9.9e-06	inferred	GCnSPz	0.0855
class Melainabacteria id.1589	rs367480	G	A	-0.083758	0.0185796	exposure	TRUE	6.54e-06	inferred	GCnSPz	0.172
class Melainabacteria id.1589	rs28678345	T	C	0.214848	0.0470878	exposure	TRUE	5.05e-06	inferred	GCnSPz	0.0567
class Melainabacteria id.1589	rs10148250	G	A	0.0861928	0.0193381	exposure	TRUE	8.31e-06	inferred	GCnSPz	0.1133
class Methanobacteria id.119	rs10202904	T	G	-0.121754	0.0235357	exposure	TRUE	2.3e-07	inferred	QiWh38	0.4672
class Methanobacteria id.119	rs73457410	A	G	0.21534	0.0436695	exposure	TRUE	8.18e-07	inferred	QiWh38	0.325
class Methanobacteria id.119	rs6776814	T	C	-0.199566	0.0411825	exposure	TRUE	1.26e-06	inferred	QiWh38	0.341
class Methanobacteria id.119	rs894996	C	A	0.216999	0.0449076	exposure	TRUE	1.35e-06	inferred	QiWh38	0.0606
class Methanobacteria id.119	rs75208022	C	T	-0.227245	0.048763	exposure	TRUE	3.16e-06	inferred	QiWh38	0.1143
class Methanobacteria id.119	rs12825290	C	G	-0.216781	0.0493496	exposure	TRUE	1.12e-05	inferred	QiWh38	0.0934
class Methanobacteria id.119	rs56131665	G	A	0.178661	0.039298	exposure	TRUE	5.46e-06	inferred	QiWh38	0.165
class Methanobacteria id.119	rs11018665	A	T	0.111465	0.0250516	exposure	TRUE	8.61e-06	inferred	QiWh38	0.0895
class Methanobacteria id.119	rs4257531	G	A	0.164498	0.0364959	exposure	TRUE	6.57e-06	inferred	QiWh38	0.1223
class Methanobacteria id.119	rs6508769	T	C	0.153519	0.0344519	exposure	TRUE	8.35e-06	inferred	QiWh38	0.0666
class Methanobacteria id.119	rs73068003	G	T	-0.15814	0.0351803	exposure	TRUE	6.95e-06	inferred	QiWh38	0.0765
class Methanobacteria id.119	rs10424197	G	A	-0.111274	0.0247517	exposure	TRUE	6.94e-06	inferred	QiWh38	0.0716
class Mollicutes id.3920	rs74603314	T	C	0.221639	0.0462918	exposure	TRUE	1.69e-06	inferred	hXrPer	0.2913
class Mollicutes id.3920	rs10108398	G	A	0.0769142	0.0153953	exposure	TRUE	5.85e-07	inferred	hXrPer	0.2555
class Mollicutes id.3920	rs11890098	A	G	0.074438	0.0153389	exposure	TRUE	1.22e-06	inferred	hXrPer	0.0954
class Mollicutes id.3920	rs72901605	T	C	-0.0841852	0.0178119	exposure	TRUE	2.29e-06	inferred	hXrPer	0.4016
class Mollicutes id.3920	rs3768491	A	G	-0.0681052	0.0149061	exposure	TRUE	4.9e-06	inferred	hXrPer	0.1262
class Mollicutes id.3920	rs17214486	C	A	0.06099	0.0135623	exposure	TRUE	6.89e-06	inferred	hXrPer	0.164
class Mollicutes id.3920	rs12566890	T	G	-0.101147	0.0230978	exposure	TRUE	1.19e-05	inferred	hXrPer	0.2863
class Mollicutes id.3920	rs78169027	A	G	-0.108283	0.0237289	exposure	TRUE	5.03e-06	inferred	hXrPer	0.1571
class Mollicutes id.3920	rs4885016	T	C	-0.0819606	0.0181628	exposure	TRUE	6.41e-06	inferred	hXrPer	0.0696
class Mollicutes id.3920	rs28537087	G	A	0.0820873	0.0188312	exposure	TRUE	1.31e-05	inferred	hXrPer	0.1859
class Mollicutes id.3920	rs2464826	A	C	0.0944239	0.0211806	exposure	TRUE	8.27e-06	inferred	hXrPer	0.0457
class Mollicutes id.3920	rs6043847	T	C	-0.114937	0.0248606	exposure	TRUE	3.78e-06	inferred	hXrPer	0.1083
class Negativicutes id.2164	rs1643968	T	C	-0.0565284	0.0112298	exposure	TRUE	4.81e-07	inferred	fltPzX	0.2445
class Negativicutes id.2164	rs60274479	T	C	-0.0659623	0.0134137	exposure	TRUE	8.76e-07	inferred	fltPzX	0.1998
class Negativicutes id.2164	rs13086907	G	A	0.0625312	0.0131735	exposure	TRUE	2.07e-06	inferred	fltPzX	0.3618
class Negativicutes id.2164	rs73232831	G	A	-0.151829	0.0314932	exposure	TRUE	1.43e-06	inferred	fltPzX	0.2803
class Negativicutes id.2164	rs71405394	G	A	-0.114178	0.02405	exposure	TRUE	2.06e-06	inferred	fltPzX	0.0974
class Negativicutes id.2164	rs61249479	A	C	0.0777075	0.0168628	exposure	TRUE	4.06e-06	inferred	fltPzX	0.3648
class Negativicutes id.2164	rs1447205	G	C	-0.0502053	0.0108382	exposure	TRUE	3.62e-06	inferred	fltPzX	0.2038
class Negativicutes id.2164	rs4722181	T	G	0.0501306	0.0105798	exposure	TRUE	2.15e-06	inferred	fltPzX	0.4761
class Negativicutes id.2164	rs4463806	T	C	-0.0543966	0.0129365	exposure	TRUE	2.61e-05	inferred	fltPzX	0.2227
class Negativicutes id.2164	rs9423647	G	A	0.047817	0.0105282	exposure	TRUE	5.58e-06	inferred	fltPzX	0.0875
class Negativicutes id.2164	rs2834062	A	G	0.0489057	0.0108842	exposure	TRUE	7.01e-06	inferred	fltPzX	0.0517
class Negativicutes id.2164	rs1649999	A	G	0.0748989	0.0166458	exposure	TRUE	6.81e-06	inferred	fltPzX	0.0636
class Negativicutes id.2164	rs1135612	G	A	0.0529785	0.0119177	exposure	TRUE	8.77e-06	inferred	fltPzX	0.5149
class Verrucomicrobiae id.4029	rs11729256	T	C	0.0749798	0.0150177	exposure	TRUE	5.95e-07	inferred	tGwteh	0.2783
class Verrucomicrobiae id.4029	rs4936098	A	G	0.0648843	0.0135928	exposure	TRUE	1.81e-06	inferred	tGwteh	0.166
class Verrucomicrobiae id.4029	rs9349825	A	G	-0.0704036	0.0147128	exposure	TRUE	1.71e-06	inferred	tGwteh	0.0447
class Verrucomicrobiae id.4029	rs74542928	T	C	0.112164	0.0236422	exposure	TRUE	2.09e-06	inferred	tGwteh	0.2386
class Verrucomicrobiae id.4029	rs2602429	C	T	0.0746844	0.0156194	exposure	TRUE	1.74e-06	inferred	tGwteh	0.4563
class Verrucomicrobiae id.4029	rs4242783	G	A	0.0689292	0.0147693	exposure	TRUE	3.06e-06	inferred	tGwteh	0.2217
class Verrucomicrobiae id.4029	rs11184341	G	C	0.0655342	0.0142231	exposure	TRUE	4.07e-06	inferred	tGwteh	0.2873
class Verrucomicrobiae id.4029	rs61779207	G	A	-0.0758309	0.0167762	exposure	TRUE	6.18e-06	inferred	tGwteh	0.34
class Verrucomicrobiae id.4029	rs117107102	A	G	0.204683	0.0431573	exposure	TRUE	2.11e-06	inferred	tGwteh	0.1779
class Verrucomicrobiae id.4029	rs12908520	G	A	0.0618926	0.0130946	exposure	TRUE	2.28e-06	inferred	tGwteh	0.0785
class Verrucomicrobiae id.4029	rs111862613	T	C	0.090699	0.0196746	exposure	TRUE	4.03e-06	inferred	tGwteh	0.2793
class Verrucomicrobiae id.4029	rs941682	G	A	-0.0631436	0.0143767	exposure	TRUE	1.12e-05	inferred	tGwteh	0.3111
family Acidaminococcaceae id.2166	rs6923842	T	C	-0.0796106	0.0169192	exposure	TRUE	2.53e-06	inferred	hW3Qhd	0.2664
family Acidaminococcaceae id.2166	rs6589457	A	G	0.165911	0.0349516	exposure	TRUE	2.07e-06	inferred	hW3Qhd	0.2535
family Acidaminococcaceae id.2166	rs2933324	A	G	-0.0662557	0.0140257	exposure	TRUE	2.31e-06	inferred	hW3Qhd	0.0825
family Acidaminococcaceae id.2166	rs262812	T	C	-0.065675	0.0142257	exposure	TRUE	3.9e-06	inferred	hW3Qhd	0.3926
family Acidaminococcaceae id.2166	rs74540770	G	A	-0.108969	0.0243533	exposure	TRUE	7.66e-06	inferred	hW3Qhd	0.0547
family Acidaminococcaceae id.2166	rs6427992	G	C	-0.0595857	0.01296	exposure	TRUE	4.27e-06	inferred	hW3Qhd	0.169
family Acidaminococcaceae id.2166	rs45497800	T	C	-0.117863	0.0257351	exposure	TRUE	4.65e-06	inferred	hW3Qhd	0.0646
family Acidaminococcaceae id.2166	rs78702810	T	C	-0.143755	0.0323244	exposure	TRUE	8.7e-06	inferred	hW3Qhd	0.0467
family Actinomycetaceae id.421	rs35011108	A	G	0.241826	0.0503796	exposure	TRUE	1.59e-06	inferred	LlZBOu	0.2068
family Actinomycetaceae id.421	rs2889192	G	T	0.0887537	0.0195009	exposure	TRUE	5.33e-06	inferred	LlZBOu	0.1024
family Actinomycetaceae id.421	rs34583783	G	T	0.123756	0.026427	exposure	TRUE	2.83e-06	inferred	LlZBOu	0.0636
family Actinomycetaceae id.421	rs58484246	T	C	0.0761407	0.0169007	exposure	TRUE	6.63e-06	inferred	LlZBOu	0.3827
family Actinomycetaceae id.421	rs4073240	G	A	0.0747546	0.0164684	exposure	TRUE	5.64e-06	inferred	LlZBOu	0.326
family Alcaligenaceae id.2875	rs62191117	A	G	0.0684302	0.0133636	exposure	TRUE	3.04e-07	inferred	rbrLcz	0.1471
family Alcaligenaceae id.2875	rs9537886	A	C	-0.0570888	0.0110683	exposure	TRUE	2.5e-07	inferred	rbrLcz	0.0726
family Alcaligenaceae id.2875	rs4033856	C	T	0.081834	0.0168931	exposure	TRUE	1.27e-06	inferred	rbrLcz	0.2207
family Alcaligenaceae id.2875	rs67737557	C	G	0.0738409	0.0151678	exposure	TRUE	1.13e-06	inferred	rbrLcz	0.4414
family Alcaligenaceae id.2875	rs17000015	A	T	-0.0609257	0.0125363	exposure	TRUE	1.17e-06	inferred	rbrLcz	0.2614
family Alcaligenaceae id.2875	rs2367850	G	C	0.0629104	0.0131712	exposure	TRUE	1.78e-06	inferred	rbrLcz	0.2207
family Alcaligenaceae id.2875	rs7638039	T	C	0.0603335	0.0127779	exposure	TRUE	2.34e-06	inferred	rbrLcz	0.3439
family Alcaligenaceae id.2875	rs62395635	T	C	0.110583	0.0238514	exposure	TRUE	3.55e-06	inferred	rbrLcz	0.1292
family Alcaligenaceae id.2875	rs112159068	A	T	0.131484	0.0281089	exposure	TRUE	2.9e-06	inferred	rbrLcz	0.2058
family Alcaligenaceae id.2875	rs6969323	A	C	-0.0593564	0.0129137	exposure	TRUE	4.3e-06	inferred	rbrLcz	0.0706
family Alcaligenaceae id.2875	rs7302582	G	C	-0.106817	0.023298	exposure	TRUE	4.54e-06	inferred	rbrLcz	0.165
family Alcaligenaceae id.2875	rs1153990	A	G	-0.058727	0.0128306	exposure	TRUE	4.71e-06	inferred	rbrLcz	0.2515
family Alcaligenaceae id.2875	rs9964679	A	G	0.0537051	0.0116008	exposure	TRUE	3.67e-06	inferred	rbrLcz	0.0507
family Alcaligenaceae id.2875	rs112135816	T	G	-0.0775052	0.0171554	exposure	TRUE	6.25e-06	inferred	rbrLcz	0.0755
family Alcaligenaceae id.2875	rs147968	C	T	0.0489475	0.0110321	exposure	TRUE	9.13e-06	inferred	rbrLcz	0.2326
family Alcaligenaceae id.2875	rs74776516	T	G	-0.0944052	0.0213287	exposure	TRUE	9.59e-06	inferred	rbrLcz	0.5229
family Alcaligenaceae id.2875	rs28480294	T	C	-0.0516967	0.0115503	exposure	TRUE	7.61e-06	inferred	rbrLcz	0.3101
family Bacteroidaceae id.917	rs6795673	C	T	0.0538565	0.0105251	exposure	TRUE	3.11e-07	inferred	twJZnY	0.1481
family Bacteroidaceae id.917	rs28757219	T	A	0.0818398	0.0170319	exposure	TRUE	1.55e-06	inferred	twJZnY	0.2326
family Bacteroidaceae id.917	rs9507307	C	T	0.0604456	0.0129128	exposure	TRUE	2.85e-06	inferred	twJZnY	0.1918
family Bacteroidaceae id.917	rs66474973	G	T	0.0812515	0.0164479	exposure	TRUE	7.81e-07	inferred	twJZnY	0.0656
family Bacteroidaceae id.917	rs11585893	A	G	-0.0740746	0.0147633	exposure	TRUE	5.24e-07	inferred	twJZnY	0.1243
family Bacteroidaceae id.917	rs495004	C	G	-0.0607475	0.0129865	exposure	TRUE	2.9e-06	inferred	twJZnY	0.2336
family Bacteroidaceae id.917	rs17619981	T	G	0.0880978	0.0187002	exposure	TRUE	2.46e-06	inferred	twJZnY	0.1521
family Bacteroidaceae id.917	rs2023437	T	C	-0.0782324	0.0167634	exposure	TRUE	3.06e-06	inferred	twJZnY	0.2097
family Bacteroidaceae id.917	rs66710942	C	T	0.0488038	0.0107412	exposure	TRUE	5.53e-06	inferred	twJZnY	0.1153
family Bacteroidaceae id.917	rs13207588	A	G	-0.059205	0.0131195	exposure	TRUE	6.4e-06	inferred	twJZnY	0.4155
family Bacteroidaceae id.917	rs2366421	T	A	-0.0528153	0.0117124	exposure	TRUE	6.5e-06	inferred	twJZnY	0.4115
family Bacteroidaceae id.917	rs1340391	T	C	-0.0592004	0.0132244	exposure	TRUE	7.58e-06	inferred	twJZnY	0.1899
family BacteroidalesS24 7group id.11173	rs738193	T	C	0.0847328	0.0165856	exposure	TRUE	3.24e-07	inferred	cbSSrR	0.1074
family BacteroidalesS24 7group id.11173	rs941000	C	T	0.0850266	0.0163382	exposure	TRUE	1.95e-07	inferred	cbSSrR	0.2863
family BacteroidalesS24 7group id.11173	rs689695	C	A	0.0814578	0.0167057	exposure	TRUE	1.08e-06	inferred	cbSSrR	0.2972
family BacteroidalesS24 7group id.11173	rs17043785	T	C	-0.176187	0.0347133	exposure	TRUE	3.87e-07	inferred	cbSSrR	0.0596
family BacteroidalesS24 7group id.11173	rs10872669	A	G	-0.123071	0.0275665	exposure	TRUE	8.03e-06	inferred	cbSSrR	0.1223
family BacteroidalesS24 7group id.11173	rs12748533	G	T	-0.0821108	0.0172701	exposure	TRUE	1.99e-06	inferred	cbSSrR	0.1978
family BacteroidalesS24 7group id.11173	rs6831034	T	A	-0.0956546	0.0205228	exposure	TRUE	3.15e-06	inferred	cbSSrR	0.3658
family BacteroidalesS24 7group id.11173	rs61508842	T	C	0.122574	0.0272389	exposure	TRUE	6.8e-06	inferred	cbSSrR	0.173
family BacteroidalesS24 7group id.11173	rs78609301	A	G	-0.0867065	0.0195709	exposure	TRUE	9.41e-06	inferred	cbSSrR	0.3549
family BacteroidalesS24 7group id.11173	rs11135366	C	G	0.0842142	0.0183739	exposure	TRUE	4.58e-06	inferred	cbSSrR	0.2167
family BacteroidalesS24 7group id.11173	rs7217209	C	T	0.0843019	0.0187308	exposure	TRUE	6.77e-06	inferred	cbSSrR	0.4085
family Bifidobacteriaceae id.433	rs182549	C	T	0.11707	0.0126703	exposure	TRUE	2.47e-20	inferred	OsxMdX	0.1849
family Bifidobacteriaceae id.433	rs7322849	T	C	0.110676	0.0200996	exposure	TRUE	3.66e-08	inferred	OsxMdX	0.333
family Bifidobacteriaceae id.433	rs76671854	C	G	-0.0892981	0.0183177	exposure	TRUE	1.09e-06	inferred	OsxMdX	0.2704
family Bifidobacteriaceae id.433	rs4957061	T	C	0.0569873	0.0116907	exposure	TRUE	1.09e-06	inferred	OsxMdX	0.2972
family Bifidobacteriaceae id.433	rs10841473	G	C	-0.0613031	0.0128844	exposure	TRUE	1.96e-06	inferred	OsxMdX	0.1362
family Bifidobacteriaceae id.433	rs4567981	T	A	0.0577763	0.0117388	exposure	TRUE	8.57e-07	inferred	OsxMdX	0.3529
family Bifidobacteriaceae id.433	rs13020688	G	A	0.0584045	0.0122081	exposure	TRUE	1.72e-06	inferred	OsxMdX	0.4911
family Bifidobacteriaceae id.433	rs677208	G	C	0.0728589	0.0164821	exposure	TRUE	9.85e-06	inferred	OsxMdX	0.4394
family Bifidobacteriaceae id.433	rs12446429	T	C	0.0810099	0.019073	exposure	TRUE	2.16e-05	inferred	OsxMdX	0.4652
family Bifidobacteriaceae id.433	rs540489	T	G	-0.0632518	0.013817	exposure	TRUE	4.7e-06	inferred	OsxMdX	0.2336
family Bifidobacteriaceae id.433	rs857444	C	T	0.0553965	0.0120669	exposure	TRUE	4.42e-06	inferred	OsxMdX	0.3867
family Bifidobacteriaceae id.433	rs10857328	T	A	0.0562	0.0126395	exposure	TRUE	8.73e-06	inferred	OsxMdX	0.17
family Bifidobacteriaceae id.433	rs10831953	G	A	0.0537537	0.0123746	exposure	TRUE	1.4e-05	inferred	OsxMdX	0.0954
family Bifidobacteriaceae id.433	rs7174549	C	T	0.0551726	0.0124655	exposure	TRUE	9.6e-06	inferred	OsxMdX	0.3559
family Bifidobacteriaceae id.433	rs73797465	T	G	-0.0942612	0.0208421	exposure	TRUE	6.11e-06	inferred	OsxMdX	0.0964
family Bifidobacteriaceae id.433	rs10496759	G	C	0.0637133	0.0144305	exposure	TRUE	1.01e-05	inferred	OsxMdX	0.0865
family Bifidobacteriaceae id.433	rs55888705	A	G	0.053673	0.0120586	exposure	TRUE	8.55e-06	inferred	OsxMdX	0.1252
family Bifidobacteriaceae id.433	rs6899771	A	G	-0.0914312	0.0202604	exposure	TRUE	6.4e-06	inferred	OsxMdX	0.3608
family Christensenellaceae id.1866	rs62573205	G	A	-0.0654804	0.0133503	exposure	TRUE	9.35e-07	inferred	Klrk04	0.0646
family Christensenellaceae id.1866	rs870002	C	T	0.0488951	0.0109817	exposure	TRUE	8.49e-06	inferred	Klrk04	0.4274
family Christensenellaceae id.1866	rs12657403	A	G	0.078108	0.0171887	exposure	TRUE	5.52e-06	inferred	Klrk04	0.1064
family Christensenellaceae id.1866	rs117186816	G	A	-0.206476	0.0436362	exposure	TRUE	2.23e-06	inferred	Klrk04	0.0388
family Christensenellaceae id.1866	rs9608766	T	C	-0.0682134	0.01496	exposure	TRUE	5.12e-06	inferred	Klrk04	0.5099
family Christensenellaceae id.1866	rs4076564	G	A	-0.188623	0.039209	exposure	TRUE	1.5e-06	inferred	Klrk04	0.1918
family Christensenellaceae id.1866	rs4805124	C	G	0.0486508	0.0109067	exposure	TRUE	8.17e-06	inferred	Klrk04	0.4314
family Christensenellaceae id.1866	rs72706624	G	T	0.0882626	0.0197575	exposure	TRUE	7.92e-06	inferred	Klrk04	0.1014
family Christensenellaceae id.1866	rs77867022	G	T	-0.160443	0.0379589	exposure	TRUE	2.37e-05	inferred	Klrk04	0.0258
family Christensenellaceae id.1866	rs7211194	C	T	0.0492094	0.0110916	exposure	TRUE	9.14e-06	inferred	Klrk04	0.496
family Christensenellaceae id.1866	rs892686	A	G	0.0506107	0.0109651	exposure	TRUE	3.92e-06	inferred	Klrk04	0.4513
family Christensenellaceae id.1866	rs12380890	A	G	-0.0503972	0.0111047	exposure	TRUE	5.67e-06	inferred	Klrk04	0.1481
family Clostridiaceae1 id.1869	rs12186080	G	A	0.0748236	0.016246	exposure	TRUE	4.11e-06	inferred	dQPccA	0.4483
family Clostridiaceae1 id.1869	rs2795528	G	A	-0.180969	0.0390911	exposure	TRUE	3.67e-06	inferred	dQPccA	0.161
family Clostridiaceae1 id.1869	rs550843	T	C	-0.0734787	0.0168383	exposure	TRUE	1.28e-05	inferred	dQPccA	0.1113
family Clostridiaceae1 id.1869	rs12341505	G	A	0.0814503	0.0179338	exposure	TRUE	5.58e-06	inferred	dQPccA	0.2455
family Clostridiaceae1 id.1869	rs4723021	T	C	-0.106376	0.0241944	exposure	TRUE	1.1e-05	inferred	dQPccA	0.0487
family Clostridiaceae1 id.1869	rs881532	A	G	-0.0533035	0.0119011	exposure	TRUE	7.5e-06	inferred	dQPccA	0.4125
family Clostridiaceae1 id.1869	rs2817172	C	T	0.0563367	0.012392	exposure	TRUE	5.46e-06	inferred	dQPccA	0.0577
family Clostridiaceae1 id.1869	rs10875374	C	T	-0.0536759	0.0119436	exposure	TRUE	6.99e-06	inferred	dQPccA	0.1491
family Clostridiaceae1 id.1869	rs12490337	C	G	-0.0616944	0.013693	exposure	TRUE	6.62e-06	inferred	dQPccA	0.0755
family Clostridiaceae1 id.1869	rs62397761	A	G	0.0615805	0.0136198	exposure	TRUE	6.14e-06	inferred	dQPccA	0.2863
family Clostridiaceae1 id.1869	rs56188186	A	G	0.0967774	0.0217471	exposure	TRUE	8.58e-06	inferred	dQPccA	0.4771
family ClostridialesvadinBB60group id.11286	rs55682560	C	T	-0.131519	0.0261319	exposure	TRUE	4.83e-07	inferred	itXCOo	0.5358
family ClostridialesvadinBB60group id.11286	rs9979874	G	C	-0.0738925	0.0150911	exposure	TRUE	9.76e-07	inferred	itXCOo	0.2813
family ClostridialesvadinBB60group id.11286	rs28691777	C	T	0.137134	0.0266996	exposure	TRUE	2.8e-07	inferred	itXCOo	0.0487
family ClostridialesvadinBB60group id.11286	rs6588624	G	A	-0.0662317	0.0138147	exposure	TRUE	1.63e-06	inferred	itXCOo	0.0447
family ClostridialesvadinBB60group id.11286	rs7538034	T	G	-0.078598	0.0165982	exposure	TRUE	2.19e-06	inferred	itXCOo	0.168
family ClostridialesvadinBB60group id.11286	rs66714985	A	C	0.116908	0.0252447	exposure	TRUE	3.64e-06	inferred	itXCOo	0.2396
family ClostridialesvadinBB60group id.11286	rs118104867	C	T	0.214464	0.0455098	exposure	TRUE	2.45e-06	inferred	itXCOo	0.0716
family ClostridialesvadinBB60group id.11286	rs2191834	G	T	0.0746375	0.0159136	exposure	TRUE	2.73e-06	inferred	itXCOo	0.0706
family ClostridialesvadinBB60group id.11286	rs7725895	A	G	-0.116224	0.0240367	exposure	TRUE	1.33e-06	inferred	itXCOo	0.0696
family ClostridialesvadinBB60group id.11286	rs7226487	A	G	-0.0643682	0.0138701	exposure	TRUE	3.47e-06	inferred	itXCOo	0.4712
family ClostridialesvadinBB60group id.11286	rs10517600	T	G	0.0626993	0.0139364	exposure	TRUE	6.83e-06	inferred	itXCOo	0.0845
family ClostridialesvadinBB60group id.11286	rs17121075	G	A	0.0769254	0.0172234	exposure	TRUE	7.96e-06	inferred	itXCOo	0.493
family ClostridialesvadinBB60group id.11286	rs10904722	C	T	-0.0672314	0.0147123	exposure	TRUE	4.88e-06	inferred	itXCOo	0.4761
family ClostridialesvadinBB60group id.11286	rs6755871	C	G	-0.0613825	0.0138976	exposure	TRUE	1e-05	inferred	itXCOo	0.2078
family ClostridialesvadinBB60group id.11286	rs34088226	A	G	-0.117807	0.026924	exposure	TRUE	1.21e-05	inferred	itXCOo	0.0895
family ClostridialesvadinBB60group id.11286	rs13409132	A	G	-0.165419	0.0352154	exposure	TRUE	2.64e-06	inferred	itXCOo	0.2823
family ClostridialesvadinBB60group id.11286	rs989682	A	G	0.070194	0.0155364	exposure	TRUE	6.24e-06	inferred	itXCOo	0.2873
family Coriobacteriaceae id.811	rs719099	A	G	0.0778402	0.0155815	exposure	TRUE	5.86e-07	inferred	wyKA1S	0.34
family Coriobacteriaceae id.811	rs240104	T	C	-0.0603429	0.0126849	exposure	TRUE	1.96e-06	inferred	wyKA1S	0.2087
family Coriobacteriaceae id.811	rs11250875	T	C	0.06075	0.0130939	exposure	TRUE	3.49e-06	inferred	wyKA1S	0.1292
family Coriobacteriaceae id.811	rs34739816	G	T	0.0965017	0.0207666	exposure	TRUE	3.37e-06	inferred	wyKA1S	0.1083
family Coriobacteriaceae id.811	rs76779974	C	G	0.0774888	0.0171877	exposure	TRUE	6.53e-06	inferred	wyKA1S	0.2356
family Coriobacteriaceae id.811	rs80046645	C	G	0.25584	0.0561995	exposure	TRUE	5.31e-06	inferred	wyKA1S	0.3857
family Coriobacteriaceae id.811	rs1816223	A	G	-0.0586265	0.0129006	exposure	TRUE	5.51e-06	inferred	wyKA1S	0.2107
family Coriobacteriaceae id.811	rs67561917	A	G	-0.0714367	0.0154113	exposure	TRUE	3.56e-06	inferred	wyKA1S	0.2445
family Coriobacteriaceae id.811	rs3025411	A	G	0.0926543	0.0209468	exposure	TRUE	9.72e-06	inferred	wyKA1S	0.0457
family Coriobacteriaceae id.811	rs11656361	A	C	0.0773006	0.017553	exposure	TRUE	1.06e-05	inferred	wyKA1S	0.1044
family Coriobacteriaceae id.811	rs1397793	G	A	-0.0498855	0.0112446	exposure	TRUE	9.15e-06	inferred	wyKA1S	0.0815
family Coriobacteriaceae id.811	rs11073596	T	G	0.0510212	0.0114339	exposure	TRUE	8.11e-06	inferred	wyKA1S	0.4602
family Coriobacteriaceae id.811	rs2442778	G	A	-0.116408	0.0258545	exposure	TRUE	6.72e-06	inferred	wyKA1S	0.1421
family Coriobacteriaceae id.811	rs62448869	T	A	-0.0486059	0.0108982	exposure	TRUE	8.2e-06	inferred	wyKA1S	0.1362
family Coriobacteriaceae id.811	rs13307134	C	T	0.0565686	0.0126265	exposure	TRUE	7.46e-06	inferred	wyKA1S	0.1123
family Coriobacteriaceae id.811	rs12974142	G	A	0.0789796	0.0177205	exposure	TRUE	8.31e-06	inferred	wyKA1S	0.0408
family Coriobacteriaceae id.811	rs8010111	G	A	-0.103377	0.0229286	exposure	TRUE	6.52e-06	inferred	wyKA1S	0.0646
family Defluviitaleaceae id.1924	rs72731813	C	T	-0.149751	0.0293415	exposure	TRUE	3.33e-07	inferred	EZo4rG	0.0974
family Defluviitaleaceae id.1924	rs4677103	A	G	0.0977203	0.0197033	exposure	TRUE	7.06e-07	inferred	EZo4rG	0.3718
family Defluviitaleaceae id.1924	rs55658617	T	C	0.177314	0.0361844	exposure	TRUE	9.57e-07	inferred	EZo4rG	0.0795
family Defluviitaleaceae id.1924	rs9725395	A	G	-0.138357	0.0295185	exposure	TRUE	2.77e-06	inferred	EZo4rG	0.5378
family Defluviitaleaceae id.1924	rs17051335	C	T	-0.134314	0.0292201	exposure	TRUE	4.29e-06	inferred	EZo4rG	0.1918
family Defluviitaleaceae id.1924	rs112893842	T	C	0.110761	0.0232545	exposure	TRUE	1.91e-06	inferred	EZo4rG	0.4742
family Defluviitaleaceae id.1924	rs28696126	A	T	-0.107106	0.0238173	exposure	TRUE	6.89e-06	inferred	EZo4rG	0.171
family Defluviitaleaceae id.1924	rs1582238	T	C	0.0801923	0.0167061	exposure	TRUE	1.59e-06	inferred	EZo4rG	0.0596
family Defluviitaleaceae id.1924	rs1908593	T	C	0.070223	0.0156601	exposure	TRUE	7.32e-06	inferred	EZo4rG	0.0696
family Defluviitaleaceae id.1924	rs9608282	T	G	0.139014	0.0299429	exposure	TRUE	3.44e-06	inferred	EZo4rG	0.0815
family Defluviitaleaceae id.1924	rs4344384	G	T	0.0708803	0.0156121	exposure	TRUE	5.62e-06	inferred	EZo4rG	0.0656
family Defluviitaleaceae id.1924	rs540220	T	C	-0.123954	0.0289814	exposure	TRUE	1.89e-05	inferred	EZo4rG	0.0875
family Desulfovibrionaceae id.3169	rs6058181	C	T	0.0834742	0.0166111	exposure	TRUE	5.03e-07	inferred	AlpRer	0.0477
family Desulfovibrionaceae id.3169	rs4506934	C	T	-0.0943381	0.020138	exposure	TRUE	2.81e-06	inferred	AlpRer	0.3897
family Desulfovibrionaceae id.3169	rs2692012	A	G	0.114231	0.0253568	exposure	TRUE	6.64e-06	inferred	AlpRer	0.1869
family Desulfovibrionaceae id.3169	rs11599763	T	C	-0.0555931	0.0117493	exposure	TRUE	2.23e-06	inferred	AlpRer	0.1412
family Desulfovibrionaceae id.3169	rs2838334	G	A	0.0571419	0.012423	exposure	TRUE	4.23e-06	inferred	AlpRer	0.0636
family Desulfovibrionaceae id.3169	rs112381107	C	T	0.211435	0.0456962	exposure	TRUE	3.71e-06	inferred	AlpRer	0.3231
family Desulfovibrionaceae id.3169	rs16851319	G	C	-0.0732697	0.0150964	exposure	TRUE	1.21e-06	inferred	AlpRer	0.496
family Desulfovibrionaceae id.3169	rs17791387	A	G	-0.0729251	0.0154381	exposure	TRUE	2.32e-06	inferred	AlpRer	0.1123
family Desulfovibrionaceae id.3169	rs9928243	C	A	-0.0541732	0.0117819	exposure	TRUE	4.27e-06	inferred	AlpRer	0.1233
family Desulfovibrionaceae id.3169	rs7164160	A	T	-0.0574455	0.0129468	exposure	TRUE	9.12e-06	inferred	AlpRer	0.2584
family Desulfovibrionaceae id.3169	rs3935584	C	T	-0.0525838	0.0115757	exposure	TRUE	5.56e-06	inferred	AlpRer	0.1163
family Desulfovibrionaceae id.3169	rs72647048	T	C	-0.0770089	0.017089	exposure	TRUE	6.6e-06	inferred	AlpRer	0.4254
family Enterobacteriaceae id.3469	rs78143293	A	G	-0.0848521	0.0170415	exposure	TRUE	6.39e-07	inferred	3tflA8	0.1342
family Enterobacteriaceae id.3469	rs111229068	A	T	0.110561	0.0241719	exposure	TRUE	4.79e-06	inferred	3tflA8	0.1054
family Enterobacteriaceae id.3469	rs62210023	A	G	0.0606754	0.0130125	exposure	TRUE	3.12e-06	inferred	3tflA8	0.3569
family Enterobacteriaceae id.3469	rs504442	T	G	0.084159	0.0189479	exposure	TRUE	8.93e-06	inferred	3tflA8	0.0944
family Enterobacteriaceae id.3469	rs80319214	C	G	0.0990404	0.0215877	exposure	TRUE	4.48e-06	inferred	3tflA8	0.0517
family Enterobacteriaceae id.3469	rs11026530	T	C	0.0822408	0.0186379	exposure	TRUE	1.02e-05	inferred	3tflA8	0.1392
family Enterobacteriaceae id.3469	rs2374342	C	A	0.0582927	0.0126195	exposure	TRUE	3.85e-06	inferred	3tflA8	0.2942
family Enterobacteriaceae id.3469	rs79757635	C	A	0.0758597	0.0171286	exposure	TRUE	9.47e-06	inferred	3tflA8	0.3519
family Enterobacteriaceae id.3469	rs35673018	G	A	0.0899642	0.0202934	exposure	TRUE	9.29e-06	inferred	3tflA8	0.1441
family Enterobacteriaceae id.3469	rs61973590	C	G	-0.0605392	0.0133696	exposure	TRUE	5.95e-06	inferred	3tflA8	0.161
family Enterobacteriaceae id.3469	rs4792380	A	T	0.115598	0.0257683	exposure	TRUE	7.26e-06	inferred	3tflA8	0.1153
family Erysipelotrichaceae id.2149	rs62504403	C	T	0.0681159	0.0127883	exposure	TRUE	1e-07	inferred	YjfvEj	0.3986
family Erysipelotrichaceae id.2149	rs7234058	T	C	-0.0945759	0.0194091	exposure	TRUE	1.1e-06	inferred	YjfvEj	0.3121
family Erysipelotrichaceae id.2149	rs17530232	A	G	0.10305	0.0224648	exposure	TRUE	4.49e-06	inferred	YjfvEj	0.0765
family Erysipelotrichaceae id.2149	rs2300774	G	A	0.0524152	0.0106784	exposure	TRUE	9.18e-07	inferred	YjfvEj	0.4513
family Erysipelotrichaceae id.2149	rs35161940	T	C	-0.0806041	0.0167641	exposure	TRUE	1.52e-06	inferred	YjfvEj	0.4076
family Erysipelotrichaceae id.2149	rs10781552	C	T	-0.0552212	0.0116074	exposure	TRUE	1.96e-06	inferred	YjfvEj	0.3688
family Erysipelotrichaceae id.2149	rs8003149	C	T	0.0538798	0.0116888	exposure	TRUE	4.04e-06	inferred	YjfvEj	0.1272
family Erysipelotrichaceae id.2149	rs4078432	C	T	-0.0608929	0.0133764	exposure	TRUE	5.31e-06	inferred	YjfvEj	0.1809
family Erysipelotrichaceae id.2149	rs1074800	A	G	0.0492438	0.010887	exposure	TRUE	6.09e-06	inferred	YjfvEj	0.1113
family Erysipelotrichaceae id.2149	rs56970041	T	G	0.0724144	0.0164471	exposure	TRUE	1.07e-05	inferred	YjfvEj	0.2356
family Erysipelotrichaceae id.2149	rs7826267	T	G	-0.0839071	0.0199131	exposure	TRUE	2.51e-05	inferred	YjfvEj	0.0974
family Erysipelotrichaceae id.2149	rs1884466	C	T	-0.0475363	0.0106939	exposure	TRUE	8.78e-06	inferred	YjfvEj	0.0746
family Erysipelotrichaceae id.2149	rs290833	T	G	-0.0497374	0.0111376	exposure	TRUE	7.98e-06	inferred	YjfvEj	0.2823
family FamilyXI id.1936	rs2155352	A	G	-0.150538	0.0302319	exposure	TRUE	6.38e-07	inferred	aG8iav	0.1809
family FamilyXI id.1936	rs697771	A	G	-0.117677	0.0251491	exposure	TRUE	2.88e-06	inferred	aG8iav	0.1203
family FamilyXI id.1936	rs10759623	C	T	-0.162115	0.032151	exposure	TRUE	4.6e-07	inferred	aG8iav	0.4354
family FamilyXI id.1936	rs11547158	A	G	-0.177599	0.0372795	exposure	TRUE	1.9e-06	inferred	aG8iav	0.2286
family FamilyXI id.1936	rs488164	T	G	0.117998	0.025516	exposure	TRUE	3.76e-06	inferred	aG8iav	0.492
family FamilyXI id.1936	rs3733511	A	G	0.128253	0.0274718	exposure	TRUE	3.03e-06	inferred	aG8iav	0.2942
family FamilyXI id.1936	rs6025153	G	C	0.118619	0.0261969	exposure	TRUE	5.96e-06	inferred	aG8iav	0.3837
family FamilyXI id.1936	rs78222136	G	C	0.224835	0.0511672	exposure	TRUE	1.11e-05	inferred	aG8iav	0.3738
family FamilyXI id.1936	rs17379710	T	C	-0.116383	0.0252125	exposure	TRUE	3.91e-06	inferred	aG8iav	0.4324
family FamilyXI id.1936	rs2156611	T	C	-0.112486	0.0251099	exposure	TRUE	7.47e-06	inferred	aG8iav	0.0805
family FamilyXIII id.1957	rs6501525	A	G	0.0561559	0.0115587	exposure	TRUE	1.18e-06	inferred	R5c4JD	0.4225
family FamilyXIII id.1957	rs118170811	A	G	0.151619	0.0317112	exposure	TRUE	1.74e-06	inferred	R5c4JD	0.0398
family FamilyXIII id.1957	rs12643275	A	T	-0.0550907	0.0116474	exposure	TRUE	2.25e-06	inferred	R5c4JD	0.3499
family FamilyXIII id.1957	rs1999289	A	T	-0.0637366	0.013927	exposure	TRUE	4.73e-06	inferred	R5c4JD	0.1024
family FamilyXIII id.1957	rs482905	G	T	0.0596528	0.012717	exposure	TRUE	2.72e-06	inferred	R5c4JD	0.2237
family FamilyXIII id.1957	rs3098182	G	T	0.0508511	0.011014	exposure	TRUE	3.89e-06	inferred	R5c4JD	0.2505
family FamilyXIII id.1957	rs6797051	C	T	-0.0805984	0.0171364	exposure	TRUE	2.56e-06	inferred	R5c4JD	0.4324
family FamilyXIII id.1957	rs66753613	G	A	0.0651136	0.0144251	exposure	TRUE	6.36e-06	inferred	R5c4JD	0.2266
family FamilyXIII id.1957	rs7514702	T	C	-0.0663236	0.0141626	exposure	TRUE	2.83e-06	inferred	R5c4JD	0.2495
family FamilyXIII id.1957	rs7076829	T	A	-0.0516394	0.0112313	exposure	TRUE	4.27e-06	inferred	R5c4JD	0.3857
family FamilyXIII id.1957	rs10404377	C	A	-0.0503183	0.011165	exposure	TRUE	6.58e-06	inferred	R5c4JD	0.2048
family FamilyXIII id.1957	rs4293737	A	G	-0.112091	0.0271305	exposure	TRUE	3.6e-05	inferred	R5c4JD	0.1173
family FamilyXIII id.1957	rs1887048	G	A	0.0579979	0.0129602	exposure	TRUE	7.64e-06	inferred	R5c4JD	0.4205
family FamilyXIII id.1957	rs12904405	A	G	-0.0851896	0.0192688	exposure	TRUE	9.82e-06	inferred	R5c4JD	0.1769
family Lachnospiraceae id.1987	rs9929145	G	A	-0.125721	0.0245233	exposure	TRUE	2.95e-07	inferred	X89LcB	0.1203
family Lachnospiraceae id.1987	rs11755180	C	G	-0.049227	0.0104894	exposure	TRUE	2.69e-06	inferred	X89LcB	0.3628
family Lachnospiraceae id.1987	rs35524804	T	C	-0.0607481	0.0125216	exposure	TRUE	1.23e-06	inferred	X89LcB	0.2704
family Lachnospiraceae id.1987	rs11979110	T	C	-0.0500924	0.0105069	exposure	TRUE	1.86e-06	inferred	X89LcB	0.5298
family Lachnospiraceae id.1987	rs79086868	T	C	0.0776723	0.0164472	exposure	TRUE	2.33e-06	inferred	X89LcB	0.0736
family Lachnospiraceae id.1987	rs112040820	A	G	0.0549584	0.0117086	exposure	TRUE	2.68e-06	inferred	X89LcB	0.4473
family Lachnospiraceae id.1987	rs2159863	A	G	-0.0585831	0.0128742	exposure	TRUE	5.35e-06	inferred	X89LcB	0.336
family Lachnospiraceae id.1987	rs11139361	T	C	0.0494463	0.0110503	exposure	TRUE	7.65e-06	inferred	X89LcB	0.3439
family Lachnospiraceae id.1987	rs1205443	A	G	0.0501415	0.0112157	exposure	TRUE	7.8e-06	inferred	X89LcB	0.0885
family Lachnospiraceae id.1987	rs7359994	T	C	-0.0503142	0.0112482	exposure	TRUE	7.71e-06	inferred	X89LcB	0.0547
family Lachnospiraceae id.1987	rs146660815	T	C	-0.215114	0.0476778	exposure	TRUE	6.43e-06	inferred	X89LcB	0.1978
family Lachnospiraceae id.1987	rs959845	C	T	-0.0493666	0.0107801	exposure	TRUE	4.66e-06	inferred	X89LcB	0.0447
family Lachnospiraceae id.1987	rs10402491	C	T	0.0661701	0.014851	exposure	TRUE	8.37e-06	inferred	X89LcB	0.334
family Lachnospiraceae id.1987	rs13005175	A	G	0.0993483	0.0218395	exposure	TRUE	5.39e-06	inferred	X89LcB	0.2674
family Lachnospiraceae id.1987	rs2910921	T	C	0.160302	0.035832	exposure	TRUE	7.69e-06	inferred	X89LcB	0.332
family Lachnospiraceae id.1987	rs12760724	A	C	-0.0484566	0.0107934	exposure	TRUE	7.14e-06	inferred	X89LcB	0.1093
family Lachnospiraceae id.1987	rs3127230	C	T	-0.0503537	0.0112201	exposure	TRUE	7.2e-06	inferred	X89LcB	0.4453
family Lachnospiraceae id.1987	rs11841382	G	T	-0.0718128	0.017462	exposure	TRUE	3.91e-05	inferred	X89LcB	0.0616
family Lactobacillaceae id.1836	rs16861661	G	A	-0.193287	0.0379293	exposure	TRUE	3.47e-07	inferred	azvGql	0.4274
family Lactobacillaceae id.1836	rs921925	A	C	0.0999419	0.0201687	exposure	TRUE	7.22e-07	inferred	azvGql	0.5676
family Lactobacillaceae id.1836	rs768253	T	G	-0.0792344	0.0170604	exposure	TRUE	3.41e-06	inferred	azvGql	0.2087
family Lactobacillaceae id.1836	rs6092149	A	T	-0.0825646	0.0170282	exposure	TRUE	1.24e-06	inferred	azvGql	0.0497
family Lactobacillaceae id.1836	rs328312	T	A	0.082529	0.0168225	exposure	TRUE	9.3e-07	inferred	azvGql	0.4473
family Lactobacillaceae id.1836	rs11674854	C	T	-0.0830224	0.0175267	exposure	TRUE	2.17e-06	inferred	azvGql	0.4433
family Lactobacillaceae id.1836	rs77478751	A	G	-0.219178	0.0473566	exposure	TRUE	3.69e-06	inferred	azvGql	0.0626
family Lactobacillaceae id.1836	rs74599091	A	G	0.191613	0.0425039	exposure	TRUE	6.54e-06	inferred	azvGql	0.0348
family Lactobacillaceae id.1836	rs9345899	A	G	-0.124042	0.0278946	exposure	TRUE	8.72e-06	inferred	azvGql	0.3907
family Lactobacillaceae id.1836	rs1590596	C	G	-0.10381	0.0220135	exposure	TRUE	2.41e-06	inferred	azvGql	0.0537
family Lactobacillaceae id.1836	rs1530559	G	A	0.0772453	0.0176921	exposure	TRUE	1.26e-05	inferred	azvGql	0.2624
family Lactobacillaceae id.1836	rs62314653	C	A	0.177082	0.0392269	exposure	TRUE	6.35e-06	inferred	azvGql	0.1312
family Methanobacteriaceae id.121	rs10202904	T	G	-0.121754	0.0235357	exposure	TRUE	2.3e-07	inferred	RaijJG	0.4672
family Methanobacteriaceae id.121	rs73457410	A	G	0.21534	0.0436695	exposure	TRUE	8.18e-07	inferred	RaijJG	0.325
family Methanobacteriaceae id.121	rs6776814	T	C	-0.199566	0.0411825	exposure	TRUE	1.26e-06	inferred	RaijJG	0.341
family Methanobacteriaceae id.121	rs894996	C	A	0.216999	0.0449076	exposure	TRUE	1.35e-06	inferred	RaijJG	0.0606
family Methanobacteriaceae id.121	rs75208022	C	T	-0.227245	0.048763	exposure	TRUE	3.16e-06	inferred	RaijJG	0.1143
family Methanobacteriaceae id.121	rs12825290	C	G	-0.216781	0.0493496	exposure	TRUE	1.12e-05	inferred	RaijJG	0.0934
family Methanobacteriaceae id.121	rs56131665	G	A	0.178661	0.039298	exposure	TRUE	5.46e-06	inferred	RaijJG	0.165
family Methanobacteriaceae id.121	rs11018665	A	T	0.111465	0.0250516	exposure	TRUE	8.61e-06	inferred	RaijJG	0.0895
family Methanobacteriaceae id.121	rs4257531	G	A	0.164498	0.0364959	exposure	TRUE	6.57e-06	inferred	RaijJG	0.1223
family Methanobacteriaceae id.121	rs6508769	T	C	0.153519	0.0344519	exposure	TRUE	8.35e-06	inferred	RaijJG	0.0666
family Methanobacteriaceae id.121	rs73068003	G	T	-0.15814	0.0351803	exposure	TRUE	6.95e-06	inferred	RaijJG	0.0765
family Methanobacteriaceae id.121	rs10424197	G	A	-0.111274	0.0247517	exposure	TRUE	6.94e-06	inferred	RaijJG	0.0716
family Oxalobacteraceae id.2966	rs4428215	G	A	0.12561	0.0230053	exposure	TRUE	4.76e-08	inferred	On2MsT	0.0716
family Oxalobacteraceae id.2966	rs1569853	T	C	-0.140043	0.0281704	exposure	TRUE	6.65e-07	inferred	On2MsT	0.1252
family Oxalobacteraceae id.2966	rs736744	C	T	0.105642	0.0200648	exposure	TRUE	1.4e-07	inferred	On2MsT	0.0596
family Oxalobacteraceae id.2966	rs6000536	C	T	-0.118383	0.0241355	exposure	TRUE	9.35e-07	inferred	On2MsT	0.1163
family Oxalobacteraceae id.2966	rs36057338	G	T	0.181604	0.0398742	exposure	TRUE	5.25e-06	inferred	On2MsT	0.1382
family Oxalobacteraceae id.2966	rs7993559	C	A	0.0921059	0.0201114	exposure	TRUE	4.65e-06	inferred	On2MsT	0.0467
family Oxalobacteraceae id.2966	rs12004269	G	T	0.196145	0.044523	exposure	TRUE	1.06e-05	inferred	On2MsT	0.0755
family Oxalobacteraceae id.2966	rs111966731	T	C	0.204031	0.0445746	exposure	TRUE	4.71e-06	inferred	On2MsT	0.2604
family Oxalobacteraceae id.2966	rs17138946	G	T	-0.189444	0.0430248	exposure	TRUE	1.07e-05	inferred	On2MsT	0.2823
family Oxalobacteraceae id.2966	rs11246212	T	C	0.13607	0.0291797	exposure	TRUE	3.11e-06	inferred	On2MsT	0.2107
family Oxalobacteraceae id.2966	rs934049	G	A	0.109751	0.0238636	exposure	TRUE	4.24e-06	inferred	On2MsT	0.0646
family Oxalobacteraceae id.2966	rs12509763	C	G	-0.16332	0.0360823	exposure	TRUE	6e-06	inferred	On2MsT	0.4155
family Oxalobacteraceae id.2966	rs561239	A	G	0.105525	0.0236769	exposure	TRUE	8.32e-06	inferred	On2MsT	0.4622
family Oxalobacteraceae id.2966	rs62435498	C	A	0.181521	0.0400608	exposure	TRUE	5.87e-06	inferred	On2MsT	0.0656
family Oxalobacteraceae id.2966	rs80330081	A	C	-0.18756	0.0423688	exposure	TRUE	9.56e-06	inferred	On2MsT	0.2276
family Pasteurellaceae id.3689	rs12191680	C	G	0.102214	0.0197189	exposure	TRUE	2.18e-07	inferred	nQXdEC	0.4433
family Pasteurellaceae id.3689	rs9382510	C	T	-0.0881865	0.0169965	exposure	TRUE	2.12e-07	inferred	nQXdEC	0.0795
family Pasteurellaceae id.3689	rs10840326	C	G	-0.0717634	0.0149229	exposure	TRUE	1.52e-06	inferred	nQXdEC	0.1014
family Pasteurellaceae id.3689	rs76022354	C	T	0.24289	0.0500406	exposure	TRUE	1.21e-06	inferred	nQXdEC	0.3598
family Pasteurellaceae id.3689	rs72756943	G	A	0.13988	0.0303029	exposure	TRUE	3.91e-06	inferred	nQXdEC	0.165
family Pasteurellaceae id.3689	rs78909003	T	C	-0.241159	0.0498372	exposure	TRUE	1.31e-06	inferred	nQXdEC	0.0437
family Pasteurellaceae id.3689	rs6092684	A	T	0.0684647	0.014674	exposure	TRUE	3.08e-06	inferred	nQXdEC	0.0785
family Pasteurellaceae id.3689	rs4822728	T	C	0.0685479	0.0149032	exposure	TRUE	4.23e-06	inferred	nQXdEC	0.4374
family Pasteurellaceae id.3689	rs35510	A	G	0.122729	0.0264958	exposure	TRUE	3.62e-06	inferred	nQXdEC	0.4235
family Pasteurellaceae id.3689	rs10965428	C	A	-0.119902	0.0258219	exposure	TRUE	3.43e-06	inferred	nQXdEC	0.0994
family Pasteurellaceae id.3689	rs16970009	A	G	0.187381	0.0429572	exposure	TRUE	1.29e-05	inferred	nQXdEC	0.2425
family Pasteurellaceae id.3689	rs12050685	A	G	-0.0670948	0.015239	exposure	TRUE	1.07e-05	inferred	nQXdEC	0.0855
family Pasteurellaceae id.3689	rs73139353	A	C	-0.222573	0.0484634	exposure	TRUE	4.38e-06	inferred	nQXdEC	0.0646
family Pasteurellaceae id.3689	rs6972479	A	G	-0.0781862	0.0175366	exposure	TRUE	8.25e-06	inferred	nQXdEC	0.1362
family Pasteurellaceae id.3689	rs9895850	T	C	-0.176406	0.041017	exposure	TRUE	1.7e-05	inferred	nQXdEC	0.0328
family Pasteurellaceae id.3689	rs111582866	G	A	-0.113957	0.0256403	exposure	TRUE	8.81e-06	inferred	nQXdEC	0.0497
family Pasteurellaceae id.3689	rs62568866	T	A	-0.118018	0.0259206	exposure	TRUE	5.29e-06	inferred	nQXdEC	0.2455
family Pasteurellaceae id.3689	rs731534	C	G	-0.0986502	0.0216316	exposure	TRUE	5.1e-06	inferred	nQXdEC	0.0497
family Pasteurellaceae id.3689	rs9938097	T	C	-0.0710386	0.0158024	exposure	TRUE	6.94e-06	inferred	nQXdEC	0.3668
family Peptococcaceae id.2024	rs35703006	G	T	0.0812655	0.0164355	exposure	TRUE	7.63e-07	inferred	KRr7fl	0.0676
family Peptococcaceae id.2024	rs4990837	A	G	0.0910387	0.0185869	exposure	TRUE	9.68e-07	inferred	KRr7fl	0.3588
family Peptococcaceae id.2024	rs150600492	A	C	0.135774	0.0289757	exposure	TRUE	2.79e-06	inferred	KRr7fl	0.2952
family Peptococcaceae id.2024	rs12634826	T	G	-0.0739885	0.0150931	exposure	TRUE	9.48e-07	inferred	KRr7fl	0.4026
family Peptococcaceae id.2024	rs12992764	T	G	0.0684213	0.0141137	exposure	TRUE	1.25e-06	inferred	KRr7fl	0.0626
family Peptococcaceae id.2024	rs75898026	A	G	-0.0821779	0.0173541	exposure	TRUE	2.19e-06	inferred	KRr7fl	0.2157
family Peptococcaceae id.2024	rs117452796	A	G	-0.257982	0.0549569	exposure	TRUE	2.68e-06	inferred	KRr7fl	0.174
family Peptococcaceae id.2024	rs75430375	C	T	-0.147941	0.0317498	exposure	TRUE	3.17e-06	inferred	KRr7fl	0.0646
family Peptococcaceae id.2024	rs12144792	C	T	0.064399	0.0141246	exposure	TRUE	5.13e-06	inferred	KRr7fl	0.1829
family Peptostreptococcaceae id.2042	rs61841503	G	A	0.0919658	0.0161331	exposure	TRUE	1.19e-08	inferred	4EAUpn	0.2783
family Peptostreptococcaceae id.2042	rs4692811	C	T	0.0642075	0.0126913	exposure	TRUE	4.21e-07	inferred	4EAUpn	0.0636
family Peptostreptococcaceae id.2042	rs12377846	C	A	-0.252	0.0511627	exposure	TRUE	8.42e-07	inferred	4EAUpn	0.0487
family Peptostreptococcaceae id.2042	rs2644627	C	G	-0.0558506	0.011224	exposure	TRUE	6.49e-07	inferred	4EAUpn	0.3221
family Peptostreptococcaceae id.2042	rs59987323	C	T	-0.0537078	0.011443	exposure	TRUE	2.69e-06	inferred	4EAUpn	0.167
family Peptostreptococcaceae id.2042	rs9573937	A	G	-0.0693637	0.0142907	exposure	TRUE	1.21e-06	inferred	4EAUpn	0.4374
family Peptostreptococcaceae id.2042	rs75819860	T	A	0.126264	0.0268383	exposure	TRUE	2.54e-06	inferred	4EAUpn	0.4364
family Peptostreptococcaceae id.2042	rs117020988	C	T	0.182411	0.0372126	exposure	TRUE	9.49e-07	inferred	4EAUpn	0.2644
family Peptostreptococcaceae id.2042	rs1520207	C	T	0.0525658	0.0112476	exposure	TRUE	2.96e-06	inferred	4EAUpn	0.2813
family Peptostreptococcaceae id.2042	rs76982728	T	C	0.124203	0.0266923	exposure	TRUE	3.27e-06	inferred	4EAUpn	0.4274
family Peptostreptococcaceae id.2042	rs12986312	T	G	0.0571818	0.0125947	exposure	TRUE	5.62e-06	inferred	4EAUpn	0.1372
family Peptostreptococcaceae id.2042	rs10805326	G	A	0.0566637	0.012276	exposure	TRUE	3.92e-06	inferred	4EAUpn	0.5606
family Peptostreptococcaceae id.2042	rs1467258	G	A	0.072584	0.0162321	exposure	TRUE	7.76e-06	inferred	4EAUpn	0.0775
family Peptostreptococcaceae id.2042	rs59865771	C	T	-0.0573764	0.0127192	exposure	TRUE	6.45e-06	inferred	4EAUpn	0.0388
family Peptostreptococcaceae id.2042	rs77540684	T	G	0.106725	0.0245638	exposure	TRUE	1.39e-05	inferred	4EAUpn	0.0517
family Peptostreptococcaceae id.2042	rs6721459	A	G	0.0509823	0.0111975	exposure	TRUE	5.29e-06	inferred	4EAUpn	0.1769
family Porphyromonadaceae id.943	rs10119172	C	G	-0.0737324	0.014259	exposure	TRUE	2.33e-07	inferred	XLw4jB	0.1511
family Porphyromonadaceae id.943	rs17065783	A	G	-0.059133	0.0122235	exposure	TRUE	1.31e-06	inferred	XLw4jB	0.2614
family Porphyromonadaceae id.943	rs6953849	A	G	0.0718149	0.0150724	exposure	TRUE	1.89e-06	inferred	XLw4jB	0.2763
family Porphyromonadaceae id.943	rs10858364	G	T	0.055316	0.012085	exposure	TRUE	4.71e-06	inferred	XLw4jB	0.2237
family Porphyromonadaceae id.943	rs3111851	C	G	0.0581896	0.0121147	exposure	TRUE	1.56e-06	inferred	XLw4jB	0.3857
family Porphyromonadaceae id.943	rs7330827	T	C	-0.103842	0.0237355	exposure	TRUE	1.21e-05	inferred	XLw4jB	0.2465
family Porphyromonadaceae id.943	rs35961441	A	C	0.0915257	0.0207306	exposure	TRUE	1.01e-05	inferred	XLw4jB	0.4414
family Porphyromonadaceae id.943	rs10762312	G	A	-0.052368	0.0118814	exposure	TRUE	1.05e-05	inferred	XLw4jB	0.0736
family Porphyromonadaceae id.943	rs35233670	T	C	-0.0473576	0.010602	exposure	TRUE	7.94e-06	inferred	XLw4jB	0.1471
family Porphyromonadaceae id.943	rs864093	A	C	-0.0527939	0.0117499	exposure	TRUE	7.02e-06	inferred	XLw4jB	0.0755
family Porphyromonadaceae id.943	rs1980561	A	G	-0.0485289	0.0109284	exposure	TRUE	8.97e-06	inferred	XLw4jB	0.2565
family Prevotellaceae id.960	rs9958960	G	A	-0.0914807	0.0173611	exposure	TRUE	1.37e-07	inferred	uV3TiH	0.164
family Prevotellaceae id.960	rs4493272	T	C	-0.0604992	0.0118027	exposure	TRUE	2.96e-07	inferred	uV3TiH	0.2406
family Prevotellaceae id.960	rs3860225	A	G	0.083936	0.0167936	exposure	TRUE	5.79e-07	inferred	uV3TiH	0.1899
family Prevotellaceae id.960	rs912860	G	A	-0.229046	0.0483124	exposure	TRUE	2.13e-06	inferred	uV3TiH	0.3549
family Prevotellaceae id.960	rs12118202	T	C	-0.0751986	0.0147265	exposure	TRUE	3.28e-07	inferred	uV3TiH	0.1203
family Prevotellaceae id.960	rs2206482	T	G	-0.0569105	0.0117486	exposure	TRUE	1.27e-06	inferred	uV3TiH	0.4423
family Prevotellaceae id.960	rs9586501	G	A	0.0592681	0.0127329	exposure	TRUE	3.24e-06	inferred	uV3TiH	0.326
family Prevotellaceae id.960	rs12057990	C	T	0.0589878	0.0132268	exposure	TRUE	8.21e-06	inferred	uV3TiH	0.0676
family Prevotellaceae id.960	rs148376875	T	G	0.084515	0.0179163	exposure	TRUE	2.39e-06	inferred	uV3TiH	0.1909
family Prevotellaceae id.960	rs4685827	T	C	-0.0679529	0.0145407	exposure	TRUE	2.96e-06	inferred	uV3TiH	0.2922
family Prevotellaceae id.960	rs10131942	C	G	0.0701212	0.0158326	exposure	TRUE	9.47e-06	inferred	uV3TiH	0.1382
family Prevotellaceae id.960	rs34660375	A	G	-0.0805894	0.0178291	exposure	TRUE	6.18e-06	inferred	uV3TiH	0.4712
family Prevotellaceae id.960	rs7252711	A	G	-0.0740876	0.0161926	exposure	TRUE	4.75e-06	inferred	uV3TiH	0.2237
family Prevotellaceae id.960	rs3758087	T	C	0.0564199	0.0124655	exposure	TRUE	6.01e-06	inferred	uV3TiH	0.1272
family Prevotellaceae id.960	rs34071565	T	A	-0.1567	0.0347882	exposure	TRUE	6.66e-06	inferred	uV3TiH	0.2286
family Prevotellaceae id.960	rs13069367	A	C	-0.0539768	0.0119687	exposure	TRUE	6.49e-06	inferred	uV3TiH	0.0268
family Prevotellaceae id.960	rs7975087	C	A	-0.0601448	0.0135454	exposure	TRUE	8.99e-06	inferred	uV3TiH	0.3141
family Prevotellaceae id.960	rs2278540	G	A	0.0554249	0.0123265	exposure	TRUE	6.91e-06	inferred	uV3TiH	0.165
family Rhodospirillaceae id.2717	rs9813022	A	G	-0.0842444	0.0163583	exposure	TRUE	2.61e-07	inferred	iCth07	0.0994
family Rhodospirillaceae id.2717	rs3754624	C	T	0.0971389	0.0200064	exposure	TRUE	1.2e-06	inferred	iCth07	0.4195
family Rhodospirillaceae id.2717	rs55876211	C	T	-0.0911851	0.0196395	exposure	TRUE	3.43e-06	inferred	iCth07	0.3678
family Rhodospirillaceae id.2717	rs76784716	A	G	0.136049	0.0285767	exposure	TRUE	1.93e-06	inferred	iCth07	0.4563
family Rhodospirillaceae id.2717	rs4278423	T	C	0.107529	0.0235725	exposure	TRUE	5.08e-06	inferred	iCth07	0.1561
family Rhodospirillaceae id.2717	rs1549633	A	C	0.0999312	0.0218634	exposure	TRUE	4.86e-06	inferred	iCth07	0.1372
family Rhodospirillaceae id.2717	rs11591293	G	T	0.0743184	0.0158724	exposure	TRUE	2.84e-06	inferred	iCth07	0.162
family Rhodospirillaceae id.2717	rs74354280	C	T	-0.0911896	0.0204907	exposure	TRUE	8.58e-06	inferred	iCth07	0.1064
family Rhodospirillaceae id.2717	rs61933850	G	A	0.164808	0.0360647	exposure	TRUE	4.88e-06	inferred	iCth07	0.3926
family Rhodospirillaceae id.2717	rs7001029	C	T	0.117366	0.0261324	exposure	TRUE	7.08e-06	inferred	iCth07	0.172
family Rhodospirillaceae id.2717	rs1035406	G	A	-0.11354	0.0250863	exposure	TRUE	6.01e-06	inferred	iCth07	0.0905
family Rhodospirillaceae id.2717	rs72714493	A	G	0.0816858	0.0180791	exposure	TRUE	6.24e-06	inferred	iCth07	0.1074
family Rhodospirillaceae id.2717	rs12977163	G	C	0.0730951	0.0163491	exposure	TRUE	7.79e-06	inferred	iCth07	0.0934
family Rhodospirillaceae id.2717	rs13336560	C	T	-0.0701719	0.0158061	exposure	TRUE	9.02e-06	inferred	iCth07	0.2157
family Rhodospirillaceae id.2717	rs4822789	G	C	0.0734321	0.0160521	exposure	TRUE	4.77e-06	inferred	iCth07	0.1531
family Rhodospirillaceae id.2717	rs6679026	T	C	0.111984	0.0251088	exposure	TRUE	8.2e-06	inferred	iCth07	0.0716
family Rhodospirillaceae id.2717	rs1923415	A	G	-0.0999238	0.0227326	exposure	TRUE	1.1e-05	inferred	iCth07	0.3022
family Rikenellaceae id.967	rs9603208	G	T	0.0821173	0.0159596	exposure	TRUE	2.67e-07	inferred	waVSXq	0.0875
family Rikenellaceae id.967	rs1939881	G	A	-0.105589	0.0206213	exposure	TRUE	3.05e-07	inferred	waVSXq	0.2674
family Rikenellaceae id.967	rs67705352	T	G	-0.0549688	0.0110534	exposure	TRUE	6.59e-07	inferred	waVSXq	0.0577
family Rikenellaceae id.967	rs4264350	T	C	-0.0526393	0.0108555	exposure	TRUE	1.24e-06	inferred	waVSXq	0.2833
family Rikenellaceae id.967	rs62532512	C	A	-0.0504257	0.0107399	exposure	TRUE	2.66e-06	inferred	waVSXq	0.1282
family Rikenellaceae id.967	rs67281112	G	C	0.0635814	0.0137451	exposure	TRUE	3.73e-06	inferred	waVSXq	0.0775
family Rikenellaceae id.967	rs6837275	A	G	0.0570355	0.011887	exposure	TRUE	1.6e-06	inferred	waVSXq	0.1342
family Rikenellaceae id.967	rs9578457	G	A	-0.141478	0.0315848	exposure	TRUE	7.49e-06	inferred	waVSXq	0.3936
family Rikenellaceae id.967	rs2833282	G	A	0.0711137	0.0156966	exposure	TRUE	5.88e-06	inferred	waVSXq	0.4483
family Rikenellaceae id.967	rs77885767	C	T	-0.156209	0.0336482	exposure	TRUE	3.44e-06	inferred	waVSXq	0.1948
family Rikenellaceae id.967	rs59663348	G	A	0.0570915	0.0125048	exposure	TRUE	4.98e-06	inferred	waVSXq	0.4831
family Rikenellaceae id.967	rs74474130	T	G	0.137747	0.0295688	exposure	TRUE	3.18e-06	inferred	waVSXq	0.2167
family Rikenellaceae id.967	rs7242694	C	T	-0.0618674	0.0134882	exposure	TRUE	4.5e-06	inferred	waVSXq	0.1382
family Rikenellaceae id.967	rs36021379	A	G	-0.0656005	0.0144903	exposure	TRUE	5.98e-06	inferred	waVSXq	0.3738
family Rikenellaceae id.967	rs10217435	C	T	-0.0883756	0.0197506	exposure	TRUE	7.66e-06	inferred	waVSXq	0.2535
family Rikenellaceae id.967	rs2447496	G	A	-0.0549203	0.0121904	exposure	TRUE	6.63e-06	inferred	waVSXq	0.1809
family Rikenellaceae id.967	rs35909684	A	C	-0.0850181	0.0191539	exposure	TRUE	9.05e-06	inferred	waVSXq	0.0656
family Rikenellaceae id.967	rs4783173	C	G	0.0481514	0.0110006	exposure	TRUE	1.2e-05	inferred	waVSXq	0.0477
family Rikenellaceae id.967	rs10832801	A	C	-0.0534763	0.0122666	exposure	TRUE	1.3e-05	inferred	waVSXq	0.1789
family Rikenellaceae id.967	rs9389714	C	T	-0.0636841	0.0143416	exposure	TRUE	8.97e-06	inferred	waVSXq	0.0567
family Rikenellaceae id.967	rs6744030	C	T	0.0696747	0.0157103	exposure	TRUE	9.21e-06	inferred	waVSXq	0.1034
family Ruminococcaceae id.2050	rs55793120	T	C	0.13822	0.0266152	exposure	TRUE	2.07e-07	inferred	XtAC36	0.2823
family Ruminococcaceae id.2050	rs2113833	T	C	0.169146	0.0355009	exposure	TRUE	1.89e-06	inferred	XtAC36	0.2763
family Ruminococcaceae id.2050	rs17376049	T	C	0.0848534	0.0172114	exposure	TRUE	8.22e-07	inferred	XtAC36	0.3549
family Ruminococcaceae id.2050	rs56199908	T	C	-0.199327	0.0410444	exposure	TRUE	1.2e-06	inferred	XtAC36	0.0596
family Ruminococcaceae id.2050	rs10093275	C	T	0.0534595	0.011677	exposure	TRUE	4.69e-06	inferred	XtAC36	0.1083
family Ruminococcaceae id.2050	rs76724913	T	G	0.0901053	0.0203104	exposure	TRUE	9.15e-06	inferred	XtAC36	0.0417
family Ruminococcaceae id.2050	rs1612733	T	C	0.108708	0.0238006	exposure	TRUE	4.94e-06	inferred	XtAC36	0.497
family Ruminococcaceae id.2050	rs2426816	T	A	-0.0480152	0.0106011	exposure	TRUE	5.92e-06	inferred	XtAC36	0.0785
family Ruminococcaceae id.2050	rs3009418	C	A	0.0927607	0.0210123	exposure	TRUE	1.01e-05	inferred	XtAC36	0.1362
family Ruminococcaceae id.2050	rs10166469	T	C	-0.053336	0.0120209	exposure	TRUE	9.12e-06	inferred	XtAC36	0.0507
family Ruminococcaceae id.2050	rs1158100	A	G	-0.0490539	0.0109865	exposure	TRUE	8.01e-06	inferred	XtAC36	0.0537
family Ruminococcaceae id.2050	rs499272	G	C	0.0706431	0.016046	exposure	TRUE	1.07e-05	inferred	XtAC36	0.0765
family Streptococcaceae id.1850	rs11110281	T	C	-0.130554	0.0225943	exposure	TRUE	7.55e-09	inferred	WjGIU9	0.0815
family Streptococcaceae id.1850	rs2952251	A	G	-0.0639298	0.0126525	exposure	TRUE	4.35e-07	inferred	WjGIU9	0.0676
family Streptococcaceae id.1850	rs4968759	A	G	-0.0544035	0.0111271	exposure	TRUE	1.01e-06	inferred	WjGIU9	0.0586
family Streptococcaceae id.1850	rs395407	G	C	-0.0826855	0.0172536	exposure	TRUE	1.65e-06	inferred	WjGIU9	0.0885
family Streptococcaceae id.1850	rs35344081	G	A	0.0609349	0.0129703	exposure	TRUE	2.63e-06	inferred	WjGIU9	0.2525
family Streptococcaceae id.1850	rs2370083	G	T	-0.0842751	0.0184509	exposure	TRUE	4.94e-06	inferred	WjGIU9	0.2406
family Streptococcaceae id.1850	rs76717940	T	A	0.150606	0.0334079	exposure	TRUE	6.54e-06	inferred	WjGIU9	0.1421
family Streptococcaceae id.1850	rs10028567	C	T	-0.0934027	0.0190343	exposure	TRUE	9.25e-07	inferred	WjGIU9	0.4264
family Streptococcaceae id.1850	rs72739637	A	G	0.0927983	0.0192021	exposure	TRUE	1.35e-06	inferred	WjGIU9	0.0676
family Streptococcaceae id.1850	rs16950051	A	G	0.107008	0.0236973	exposure	TRUE	6.31e-06	inferred	WjGIU9	0.0924
family Streptococcaceae id.1850	rs77968078	G	A	-0.0993013	0.0224788	exposure	TRUE	9.98e-06	inferred	WjGIU9	0.2087
family Streptococcaceae id.1850	rs7916711	A	G	0.0959639	0.021545	exposure	TRUE	8.42e-06	inferred	WjGIU9	0.1064
family Streptococcaceae id.1850	rs957755	T	G	-0.0642449	0.0142702	exposure	TRUE	6.73e-06	inferred	WjGIU9	0.0606
family Streptococcaceae id.1850	rs6806351	T	C	-0.0619209	0.0135744	exposure	TRUE	5.08e-06	inferred	WjGIU9	0.0567
family Streptococcaceae id.1850	rs9903102	C	A	-0.0693015	0.0154096	exposure	TRUE	6.88e-06	inferred	WjGIU9	0.0646
family Streptococcaceae id.1850	rs57646748	G	A	-0.088021	0.019876	exposure	TRUE	9.49e-06	inferred	WjGIU9	0.1909
family Streptococcaceae id.1850	rs6563952	G	C	0.0801931	0.0178576	exposure	TRUE	7.1e-06	inferred	WjGIU9	0.164
family unknownfamily id.1000001214	rs9864379	T	C	-0.160521	0.0292752	exposure	TRUE	4.18e-08	inferred	xOmsCG	0.3211
family unknownfamily id.1000001214	rs11150282	T	C	0.098235	0.0197127	exposure	TRUE	6.25e-07	inferred	xOmsCG	0.0487
family unknownfamily id.1000001214	rs16851659	G	C	-0.0895168	0.0186555	exposure	TRUE	1.6e-06	inferred	xOmsCG	0.1561
family unknownfamily id.1000001214	rs4129395	G	A	0.0904264	0.0185253	exposure	TRUE	1.05e-06	inferred	xOmsCG	0.3887
family unknownfamily id.1000001214	rs1221147	T	A	0.126305	0.0279161	exposure	TRUE	6.06e-06	inferred	xOmsCG	0.0467
family unknownfamily id.1000001214	rs79790072	T	C	0.226103	0.0488017	exposure	TRUE	3.6e-06	inferred	xOmsCG	0.4274
family unknownfamily id.1000001214	rs73074665	A	T	0.164631	0.0356037	exposure	TRUE	3.76e-06	inferred	xOmsCG	0.4264
family unknownfamily id.1000001214	rs113884518	T	C	-0.20591	0.0455376	exposure	TRUE	6.13e-06	inferred	xOmsCG	0.0855
family unknownfamily id.1000001214	rs789069	A	C	-0.10413	0.0234459	exposure	TRUE	8.94e-06	inferred	xOmsCG	0.172
family unknownfamily id.1000001214	rs367480	G	A	-0.0841649	0.0185948	exposure	TRUE	6e-06	inferred	xOmsCG	0.0567
family unknownfamily id.1000001214	rs8028558	A	G	0.08346	0.0188504	exposure	TRUE	9.53e-06	inferred	xOmsCG	0.4046
family unknownfamily id.1000001214	rs28678345	T	C	0.213083	0.0471377	exposure	TRUE	6.17e-06	inferred	xOmsCG	0.1133
family unknownfamily id.1000005471	rs74603314	T	C	0.230767	0.0489701	exposure	TRUE	2.45e-06	inferred	jKX0eR	0.0875
family unknownfamily id.1000005471	rs76373661	G	A	0.0908218	0.0202986	exposure	TRUE	7.67e-06	inferred	jKX0eR	0.2068
family unknownfamily id.1000005471	rs17235252	T	C	-0.122002	0.0255463	exposure	TRUE	1.79e-06	inferred	jKX0eR	0.0954
family unknownfamily id.1000005471	rs638542	G	A	-0.070592	0.0157049	exposure	TRUE	6.96e-06	inferred	jKX0eR	0.4095
family unknownfamily id.1000005471	rs62188991	G	C	-0.110864	0.0241355	exposure	TRUE	4.36e-06	inferred	jKX0eR	0.0944
family unknownfamily id.1000005471	rs949341	G	A	0.0656602	0.0147216	exposure	TRUE	8.19e-06	inferred	jKX0eR	0.4284
family unknownfamily id.1000005471	rs13100746	C	T	0.0638979	0.0142685	exposure	TRUE	7.53e-06	inferred	jKX0eR	0.174
family unknownfamily id.1000005471	rs515984	T	C	-0.0875451	0.0190685	exposure	TRUE	4.41e-06	inferred	jKX0eR	0.1113
family unknownfamily id.1000005471	rs7706512	G	A	0.0657351	0.0138979	exposure	TRUE	2.25e-06	inferred	jKX0eR	0.2863
family unknownfamily id.1000005471	rs11779863	G	A	-0.0772768	0.0172171	exposure	TRUE	7.18e-06	inferred	jKX0eR	0.506
family unknownfamily id.1000005471	rs7801843	A	G	-0.0869495	0.0194509	exposure	TRUE	7.81e-06	inferred	jKX0eR	0.0457
family unknownfamily id.1000005471	rs10071529	G	C	0.125105	0.0278674	exposure	TRUE	7.15e-06	inferred	jKX0eR	0.1133
family unknownfamily id.1000005471	rs739151	C	G	0.0652659	0.0139773	exposure	TRUE	3.02e-06	inferred	jKX0eR	0.504
family unknownfamily id.1000005471	rs12566890	T	G	-0.103134	0.0241775	exposure	TRUE	1.99e-05	inferred	jKX0eR	0.1292
family unknownfamily id.1000005471	rs3932485	C	T	0.0626209	0.0141623	exposure	TRUE	9.79e-06	inferred	jKX0eR	0.5139
family unknownfamily id.1000005471	rs7853673	G	A	-0.0624389	0.0139833	exposure	TRUE	8e-06	inferred	jKX0eR	0.3201
family unknownfamily id.1000006161	rs60583455	T	C	0.108934	0.021177	exposure	TRUE	2.69e-07	inferred	qqgEED	0.33
family unknownfamily id.1000006161	rs2172426	C	T	-0.10212	0.0198947	exposure	TRUE	2.85e-07	inferred	qqgEED	0.1074
family unknownfamily id.1000006161	rs11251024	G	A	0.104201	0.0206737	exposure	TRUE	4.65e-07	inferred	qqgEED	0.2256
family unknownfamily id.1000006161	rs13219468	G	C	0.115344	0.0236958	exposure	TRUE	1.13e-06	inferred	qqgEED	0.4056
family unknownfamily id.1000006161	rs267959	A	G	0.0988612	0.0209676	exposure	TRUE	2.42e-06	inferred	qqgEED	0.3897
family unknownfamily id.1000006161	rs11606187	A	G	-0.154539	0.0326288	exposure	TRUE	2.18e-06	inferred	qqgEED	0.4473
family unknownfamily id.1000006161	rs7911787	G	T	-0.223071	0.0470232	exposure	TRUE	2.1e-06	inferred	qqgEED	0.1322
family unknownfamily id.1000006161	rs72671304	T	C	0.172322	0.0370028	exposure	TRUE	3.21e-06	inferred	qqgEED	0.3429
family unknownfamily id.1000006161	rs13385922	T	C	0.0929494	0.0201348	exposure	TRUE	3.91e-06	inferred	qqgEED	0.3887
family unknownfamily id.1000006161	rs4383094	T	C	0.149188	0.0320662	exposure	TRUE	3.28e-06	inferred	qqgEED	0.0964
family unknownfamily id.1000006161	rs55921101	A	T	-0.109245	0.0236201	exposure	TRUE	3.74e-06	inferred	qqgEED	0.2266
family unknownfamily id.1000006161	rs9542068	T	C	0.0990709	0.0218149	exposure	TRUE	5.59e-06	inferred	qqgEED	0.3757
family unknownfamily id.1000006161	rs2930903	C	G	0.0908335	0.0209434	exposure	TRUE	1.44e-05	inferred	qqgEED	0.3012
family unknownfamily id.1000006161	rs60775321	T	C	-0.0962425	0.0213842	exposure	TRUE	6.77e-06	inferred	qqgEED	0.0696
family unknownfamily id.1000006161	rs8126061	T	C	-0.159135	0.0351904	exposure	TRUE	6.12e-06	inferred	qqgEED	0.0656
family unknownfamily id.1000006161	rs166849	G	A	0.0911053	0.0202239	exposure	TRUE	6.64e-06	inferred	qqgEED	0.0954
family unknownfamily id.1000006161	rs80270230	G	C	0.176113	0.0393214	exposure	TRUE	7.51e-06	inferred	qqgEED	0.3211
family Veillonellaceae id.2172	rs12741784	C	T	-0.0621452	0.0119266	exposure	TRUE	1.88e-07	inferred	XnQ0Cv	0.1074
family Veillonellaceae id.2172	rs79535861	A	C	0.100666	0.0207016	exposure	TRUE	1.16e-06	inferred	XnQ0Cv	0.0527
family Veillonellaceae id.2172	rs111810795	C	T	-0.0867108	0.0180573	exposure	TRUE	1.57e-06	inferred	XnQ0Cv	0.4503
family Veillonellaceae id.2172	rs12186441	G	A	0.208096	0.0453999	exposure	TRUE	4.57e-06	inferred	XnQ0Cv	0.0368
family Veillonellaceae id.2172	rs4797169	T	C	0.0587799	0.0128297	exposure	TRUE	4.62e-06	inferred	XnQ0Cv	0.3549
family Veillonellaceae id.2172	rs12668619	A	G	0.055301	0.0117654	exposure	TRUE	2.6e-06	inferred	XnQ0Cv	0.336
family Veillonellaceae id.2172	rs2175069	A	G	-0.0526752	0.0114886	exposure	TRUE	4.54e-06	inferred	XnQ0Cv	0.494
family Veillonellaceae id.2172	rs1442060	G	A	-0.0514024	0.0112125	exposure	TRUE	4.55e-06	inferred	XnQ0Cv	0.3618
family Veillonellaceae id.2172	rs1447205	G	C	-0.0520689	0.0115656	exposure	TRUE	6.73e-06	inferred	XnQ0Cv	0.1262
family Veillonellaceae id.2172	rs114889439	A	G	-0.253809	0.0539169	exposure	TRUE	2.51e-06	inferred	XnQ0Cv	0.3857
family Veillonellaceae id.2172	rs4461038	A	G	-0.0554965	0.0119467	exposure	TRUE	3.4e-06	inferred	XnQ0Cv	0.1133
family Veillonellaceae id.2172	rs6909981	C	T	-0.0638697	0.0141765	exposure	TRUE	6.63e-06	inferred	XnQ0Cv	0.0825
family Veillonellaceae id.2172	rs2561116	T	G	-0.083617	0.0187159	exposure	TRUE	7.91e-06	inferred	XnQ0Cv	0.3837
family Veillonellaceae id.2172	rs61264131	A	C	0.202367	0.0464388	exposure	TRUE	1.31e-05	inferred	XnQ0Cv	0.3062
family Veillonellaceae id.2172	rs9345168	C	A	0.0509102	0.0113253	exposure	TRUE	6.95e-06	inferred	XnQ0Cv	0.2505
family Veillonellaceae id.2172	rs11700976	C	A	0.0503337	0.0113763	exposure	TRUE	9.67e-06	inferred	XnQ0Cv	0.0497
family Veillonellaceae id.2172	rs6692542	A	G	0.0534397	0.0118254	exposure	TRUE	6.21e-06	inferred	XnQ0Cv	0.3728
family Veillonellaceae id.2172	rs2585520	G	T	-0.0904972	0.0200428	exposure	TRUE	6.33e-06	inferred	XnQ0Cv	0.2018
family Veillonellaceae id.2172	rs75768969	C	G	-0.0703773	0.0156855	exposure	TRUE	7.23e-06	inferred	XnQ0Cv	0.161
family Veillonellaceae id.2172	rs1693340	T	C	0.0818934	0.018245	exposure	TRUE	7.17e-06	inferred	XnQ0Cv	0.0885
family Veillonellaceae id.2172	rs4263802	G	A	0.050942	0.0114921	exposure	TRUE	9.3e-06	inferred	XnQ0Cv	0.4662
family Verrucomicrobiaceae id.4036	rs11729256	T	C	0.0749798	0.0150177	exposure	TRUE	5.95e-07	inferred	59SbR1	0.2783
family Verrucomicrobiaceae id.4036	rs4936098	A	G	0.0648691	0.0135928	exposure	TRUE	1.82e-06	inferred	59SbR1	0.166
family Verrucomicrobiaceae id.4036	rs9349825	A	G	-0.0704354	0.0147128	exposure	TRUE	1.69e-06	inferred	59SbR1	0.0447
family Verrucomicrobiaceae id.4036	rs74542928	T	C	0.112124	0.0236422	exposure	TRUE	2.11e-06	inferred	59SbR1	0.2386
family Verrucomicrobiaceae id.4036	rs2602429	C	T	0.0745516	0.0156195	exposure	TRUE	1.82e-06	inferred	59SbR1	0.4563
family Verrucomicrobiaceae id.4036	rs4242783	G	A	0.0687992	0.0147694	exposure	TRUE	3.19e-06	inferred	59SbR1	0.2217
family Verrucomicrobiaceae id.4036	rs11184341	G	C	0.0655301	0.014223	exposure	TRUE	4.08e-06	inferred	59SbR1	0.2873
family Verrucomicrobiaceae id.4036	rs61779207	G	A	-0.0758811	0.0167762	exposure	TRUE	6.09e-06	inferred	59SbR1	0.34
family Verrucomicrobiaceae id.4036	rs117107102	A	G	0.204683	0.0431573	exposure	TRUE	2.11e-06	inferred	59SbR1	0.1779
family Verrucomicrobiaceae id.4036	rs12908520	G	A	0.0619104	0.0130946	exposure	TRUE	2.27e-06	inferred	59SbR1	0.0785
family Verrucomicrobiaceae id.4036	rs111862613	T	C	0.0907065	0.0196746	exposure	TRUE	4.02e-06	inferred	59SbR1	0.2793
family Verrucomicrobiaceae id.4036	rs941682	G	A	-0.0631526	0.0143767	exposure	TRUE	1.12e-05	inferred	59SbR1	0.3111
family Victivallaceae id.2255	rs4396289	C	T	-0.152918	0.0288525	exposure	TRUE	1.16e-07	inferred	CNLDdY	0.2008
family Victivallaceae id.2255	rs2944282	T	C	-0.124197	0.0257026	exposure	TRUE	1.35e-06	inferred	CNLDdY	0.2505
family Victivallaceae id.2255	rs11764871	G	T	0.127099	0.025656	exposure	TRUE	7.27e-07	inferred	CNLDdY	0.2455
family Victivallaceae id.2255	rs6545794	A	G	-0.197786	0.0410495	exposure	TRUE	1.45e-06	inferred	CNLDdY	0.3002
family Victivallaceae id.2255	rs2546105	A	T	0.126643	0.0257111	exposure	TRUE	8.41e-07	inferred	CNLDdY	0.0825
family Victivallaceae id.2255	rs62570196	C	T	-0.246101	0.0483077	exposure	TRUE	3.5e-07	inferred	CNLDdY	0.16
family Victivallaceae id.2255	rs7077363	G	A	0.148942	0.0318366	exposure	TRUE	2.89e-06	inferred	CNLDdY	0.175
family Victivallaceae id.2255	rs67832247	C	T	-0.123489	0.0266695	exposure	TRUE	3.65e-06	inferred	CNLDdY	0.0686
family Victivallaceae id.2255	rs34962571	A	C	-0.186945	0.0418412	exposure	TRUE	7.9e-06	inferred	CNLDdY	0.0885
family Victivallaceae id.2255	rs7860510	G	C	0.164855	0.0375128	exposure	TRUE	1.11e-05	inferred	CNLDdY	0.2694
family Victivallaceae id.2255	rs7627405	C	T	-0.134158	0.0301427	exposure	TRUE	8.56e-06	inferred	CNLDdY	0.164
family Victivallaceae id.2255	rs61702987	T	C	0.145501	0.0300007	exposure	TRUE	1.24e-06	inferred	CNLDdY	0.503
family Victivallaceae id.2255	rs7314815	G	A	0.101088	0.0225594	exposure	TRUE	7.43e-06	inferred	CNLDdY	0.167
family Victivallaceae id.2255	rs11671100	A	C	-0.160034	0.0349472	exposure	TRUE	4.66e-06	inferred	CNLDdY	0.0974
genus Actinomyces id.423	rs34583783	G	T	0.126596	0.0268461	exposure	TRUE	2.41e-06	inferred	pDOiXn	0.1759
genus Actinomyces id.423	rs2715439	C	T	0.0746684	0.0164822	exposure	TRUE	5.89e-06	inferred	pDOiXn	0.4543
genus Actinomyces id.423	rs4146653	G	A	0.0985224	0.0214182	exposure	TRUE	4.23e-06	inferred	pDOiXn	0.1024
genus Actinomyces id.423	rs35011108	A	G	0.232634	0.0512044	exposure	TRUE	5.54e-06	inferred	pDOiXn	0.0636
genus Actinomyces id.423	rs4073240	G	A	0.0749687	0.0167368	exposure	TRUE	7.49e-06	inferred	pDOiXn	0.3827
genus Actinomyces id.423	rs7915461	T	C	0.18776	0.0401636	exposure	TRUE	2.94e-06	inferred	pDOiXn	0.1968
genus Actinomyces id.423	rs71315246	A	G	-0.0969809	0.021925	exposure	TRUE	9.72e-06	inferred	pDOiXn	0.1431
genus Actinomyces id.423	rs10787984	G	C	0.094316	0.0213513	exposure	TRUE	9.99e-06	inferred	pDOiXn	0.0577
genus Adlercreutzia id.812	rs7680684	C	T	-0.083381	0.0168901	exposure	TRUE	7.95e-07	inferred	34PAIy	0.1262
genus Adlercreutzia id.812	rs2147798	C	G	0.0922959	0.0192121	exposure	TRUE	1.55e-06	inferred	34PAIy	0.1153
genus Adlercreutzia id.812	rs80078995	A	T	-0.11324	0.0232586	exposure	TRUE	1.12e-06	inferred	34PAIy	0.1272
genus Adlercreutzia id.812	rs2717140	C	T	-0.119225	0.0251081	exposure	TRUE	2.05e-06	inferred	34PAIy	0.0636
genus Adlercreutzia id.812	rs9490822	C	T	-0.0734512	0.0155789	exposure	TRUE	2.42e-06	inferred	34PAIy	0.1958
genus Adlercreutzia id.812	rs12522517	A	T	-0.104884	0.0234695	exposure	TRUE	7.86e-06	inferred	34PAIy	0.1113
genus Adlercreutzia id.812	rs13231526	C	A	0.143237	0.0311654	exposure	TRUE	4.31e-06	inferred	34PAIy	0.4175
genus Adlercreutzia id.812	rs6664405	T	C	-0.0953084	0.0210752	exposure	TRUE	6.12e-06	inferred	34PAIy	0.1441
genus Adlercreutzia id.812	rs1046175	C	G	0.112758	0.0255994	exposure	TRUE	1.06e-05	inferred	34PAIy	0.325
genus Adlercreutzia id.812	rs9915817	T	C	0.0749219	0.016833	exposure	TRUE	8.55e-06	inferred	34PAIy	0.1342
genus Adlercreutzia id.812	rs55719207	G	A	-0.0699243	0.0158036	exposure	TRUE	9.66e-06	inferred	34PAIy	0.4473
genus Adlercreutzia id.812	rs11604400	C	T	-0.102524	0.0234834	exposure	TRUE	1.27e-05	inferred	34PAIy	0.329
genus Akkermansia id.4037	rs11729256	T	C	0.0750473	0.0150184	exposure	TRUE	5.82e-07	inferred	799n73	0.2783
genus Akkermansia id.4037	rs4936098	A	G	0.0649225	0.0135934	exposure	TRUE	1.79e-06	inferred	799n73	0.166
genus Akkermansia id.4037	rs9349825	A	G	-0.0703407	0.0147133	exposure	TRUE	1.75e-06	inferred	799n73	0.0447
genus Akkermansia id.4037	rs74542928	T	C	0.112623	0.0236434	exposure	TRUE	1.9e-06	inferred	799n73	0.2386
genus Akkermansia id.4037	rs2602429	C	T	0.0745352	0.0156201	exposure	TRUE	1.83e-06	inferred	799n73	0.4563
genus Akkermansia id.4037	rs61779207	G	A	-0.0760539	0.0167769	exposure	TRUE	5.81e-06	inferred	799n73	0.2217
genus Akkermansia id.4037	rs11184341	G	C	0.0655855	0.0142236	exposure	TRUE	4.01e-06	inferred	799n73	0.2873
genus Akkermansia id.4037	rs4242783	G	A	0.0685454	0.0147701	exposure	TRUE	3.47e-06	inferred	799n73	0.34
genus Akkermansia id.4037	rs117107102	A	G	0.204406	0.0431629	exposure	TRUE	2.18e-06	inferred	799n73	0.1779
genus Akkermansia id.4037	rs12908520	G	A	0.061772	0.0130954	exposure	TRUE	2.39e-06	inferred	799n73	0.0785
genus Akkermansia id.4037	rs111862613	T	C	0.0911199	0.0196748	exposure	TRUE	3.63e-06	inferred	799n73	0.2793
genus Akkermansia id.4037	rs941682	G	A	-0.0632957	0.0143777	exposure	TRUE	1.07e-05	inferred	799n73	0.3111
genus Alistipes id.968	rs67281112	G	C	0.0634575	0.0137846	exposure	TRUE	4.15e-06	inferred	rsi39p	0.0785
genus Alistipes id.968	rs67705352	T	G	-0.0532404	0.0110864	exposure	TRUE	1.57e-06	inferred	rsi39p	0.4006
genus Alistipes id.968	rs11769002	G	A	-0.0528793	0.0109389	exposure	TRUE	1.34e-06	inferred	rsi39p	0.0706
genus Alistipes id.968	rs7129639	C	A	-0.0524955	0.0109584	exposure	TRUE	1.66e-06	inferred	rsi39p	0.1233
genus Alistipes id.968	rs1689282	A	C	-0.0520061	0.0113942	exposure	TRUE	5.01e-06	inferred	rsi39p	0.34
genus Alistipes id.968	rs11958296	A	G	-0.0981222	0.0218272	exposure	TRUE	6.94e-06	inferred	rsi39p	0.1133
genus Alistipes id.968	rs8130320	A	G	-0.049002	0.010717	exposure	TRUE	4.82e-06	inferred	rsi39p	0.0825
genus Alistipes id.968	rs2875322	T	C	-0.0580945	0.0131432	exposure	TRUE	9.87e-06	inferred	rsi39p	0.2068
genus Alistipes id.968	rs2290844	C	T	0.0813969	0.0191632	exposure	TRUE	2.16e-05	inferred	rsi39p	0.5119
genus Alistipes id.968	rs2450745	A	C	-0.080524	0.0184702	exposure	TRUE	1.3e-05	inferred	rsi39p	0.1471
genus Alistipes id.968	rs62576416	T	C	0.0492647	0.0109733	exposure	TRUE	7.14e-06	inferred	rsi39p	0.3976
genus Alistipes id.968	rs1107244	G	A	0.0758558	0.0171182	exposure	TRUE	9.37e-06	inferred	rsi39p	0.2167
genus Alistipes id.968	rs34417064	A	G	-0.048202	0.0106868	exposure	TRUE	6.47e-06	inferred	rsi39p	0.3738
genus Alistipes id.968	rs12990744	C	T	-0.0776618	0.0172986	exposure	TRUE	7.14e-06	inferred	rsi39p	0.4016
genus Alistipes id.968	rs4810359	A	G	-0.0652428	0.0146155	exposure	TRUE	8.05e-06	inferred	rsi39p	0.4821
genus Allisonella id.2174	rs602075	A	G	0.168974	0.0296976	exposure	TRUE	1.27e-08	inferred	nGMuiN	0.495
genus Allisonella id.2174	rs35778461	C	T	0.146679	0.0297186	exposure	TRUE	7.99e-07	inferred	nGMuiN	0.1491
genus Allisonella id.2174	rs6742198	G	A	0.149152	0.0316484	exposure	TRUE	2.44e-06	inferred	nGMuiN	0.1918
genus Allisonella id.2174	rs1901739	T	G	0.115769	0.0248626	exposure	TRUE	3.22e-06	inferred	nGMuiN	0.4414
genus Allisonella id.2174	rs76904847	G	A	0.148523	0.0334857	exposure	TRUE	9.19e-06	inferred	nGMuiN	0.2306
genus Allisonella id.2174	rs35110698	T	C	-0.146322	0.0320852	exposure	TRUE	5.11e-06	inferred	nGMuiN	0.1958
genus Allisonella id.2174	rs7898615	T	G	0.167966	0.0373586	exposure	TRUE	6.92e-06	inferred	nGMuiN	0.1083
genus Allisonella id.2174	rs594561	C	T	0.112231	0.0251681	exposure	TRUE	8.22e-06	inferred	nGMuiN	0.1899
genus Allisonella id.2174	rs685403	G	C	-0.175203	0.0404474	exposure	TRUE	1.48e-05	inferred	nGMuiN	0.1153
genus Alloprevotella id.961	rs12675596	G	T	0.145669	0.0290678	exposure	TRUE	5.41e-07	inferred	cQRsBg	0.2445
genus Alloprevotella id.961	rs58212166	A	G	-0.161506	0.0359102	exposure	TRUE	6.88e-06	inferred	cQRsBg	0.3032
genus Alloprevotella id.961	rs34619204	G	A	-0.156037	0.0344392	exposure	TRUE	5.88e-06	inferred	cQRsBg	0.2227
genus Alloprevotella id.961	rs17380632	A	T	0.125564	0.0280409	exposure	TRUE	7.54e-06	inferred	cQRsBg	0.1998
genus Alloprevotella id.961	rs4680035	A	G	-0.119599	0.0259446	exposure	TRUE	4.03e-06	inferred	cQRsBg	0.2793
genus Alloprevotella id.961	rs4364940	A	G	0.126418	0.0282207	exposure	TRUE	7.48e-06	inferred	cQRsBg	0.5457
genus Alloprevotella id.961	rs2154444	T	G	0.138234	0.0308961	exposure	TRUE	7.67e-06	inferred	cQRsBg	0.1332
genus Anaerofilum id.2053	rs816292	T	C	-0.113003	0.02204	exposure	TRUE	2.94e-07	inferred	0e0KLO	0.4871
genus Anaerofilum id.2053	rs79598899	C	T	0.182586	0.0357284	exposure	TRUE	3.22e-07	inferred	0e0KLO	0.4443
genus Anaerofilum id.2053	rs4506496	G	A	0.10309	0.0212861	exposure	TRUE	1.28e-06	inferred	0e0KLO	0.4076
genus Anaerofilum id.2053	rs712981	A	C	0.10076	0.0202902	exposure	TRUE	6.84e-07	inferred	0e0KLO	0.1809
genus Anaerofilum id.2053	rs17105491	G	C	-0.193107	0.0411187	exposure	TRUE	2.65e-06	inferred	0e0KLO	0.0596
genus Anaerofilum id.2053	rs10794359	T	C	-0.0953524	0.02006	exposure	TRUE	2e-06	inferred	0e0KLO	0.1859
genus Anaerofilum id.2053	rs17096874	C	T	-0.126337	0.0268919	exposure	TRUE	2.63e-06	inferred	0e0KLO	0.1133
genus Anaerofilum id.2053	rs356049	G	A	0.132603	0.0289802	exposure	TRUE	4.75e-06	inferred	0e0KLO	0.337
genus Anaerofilum id.2053	rs1563175	A	C	0.0923834	0.0202157	exposure	TRUE	4.88e-06	inferred	0e0KLO	0.4185
genus Anaerofilum id.2053	rs17012738	T	G	0.0903417	0.0200239	exposure	TRUE	6.43e-06	inferred	0e0KLO	0.0825
genus Anaerofilum id.2053	rs9299345	T	C	-0.1364	0.0302372	exposure	TRUE	6.45e-06	inferred	0e0KLO	0.2425
genus Anaerofilum id.2053	rs4244069	G	A	-0.146775	0.0326594	exposure	TRUE	6.99e-06	inferred	0e0KLO	0.1173
genus Anaerostipes id.1991	rs7193624	C	T	0.0750642	0.0150723	exposure	TRUE	6.35e-07	inferred	pR7bTY	0.0944
genus Anaerostipes id.1991	rs2804244	A	G	-0.053089	0.0110983	exposure	TRUE	1.72e-06	inferred	pR7bTY	0.0308
genus Anaerostipes id.1991	rs62215703	G	A	0.0644965	0.0136702	exposure	TRUE	2.38e-06	inferred	pR7bTY	0.3887
genus Anaerostipes id.1991	rs2396460	T	C	-0.0512653	0.0109555	exposure	TRUE	2.88e-06	inferred	pR7bTY	0.4394
genus Anaerostipes id.1991	rs3900776	G	A	-0.110013	0.0236302	exposure	TRUE	3.23e-06	inferred	pR7bTY	0.4553
genus Anaerostipes id.1991	rs2014785	T	C	0.0515687	0.0112199	exposure	TRUE	4.3e-06	inferred	pR7bTY	0.0706
genus Anaerostipes id.1991	rs62157625	T	C	0.088573	0.0185548	exposure	TRUE	1.81e-06	inferred	pR7bTY	0.4354
genus Anaerostipes id.1991	rs6726833	C	A	-0.0877497	0.0189408	exposure	TRUE	3.61e-06	inferred	pR7bTY	0.1133
genus Anaerostipes id.1991	rs6474958	A	G	-0.0500065	0.0112001	exposure	TRUE	8.01e-06	inferred	pR7bTY	0.2197
genus Anaerostipes id.1991	rs6854026	T	C	-0.0508482	0.0109075	exposure	TRUE	3.14e-06	inferred	pR7bTY	0.4026
genus Anaerostipes id.1991	rs78735375	A	C	-0.137429	0.0305304	exposure	TRUE	6.75e-06	inferred	pR7bTY	0.0944
genus Anaerostipes id.1991	rs7823228	G	C	-0.0621085	0.0136614	exposure	TRUE	5.46e-06	inferred	pR7bTY	0.5119
genus Anaerostipes id.1991	rs13376554	A	T	0.197389	0.0458642	exposure	TRUE	1.68e-05	inferred	pR7bTY	0.1491
genus Anaerostipes id.1991	rs60983350	G	A	-0.0539901	0.0116575	exposure	TRUE	3.63e-06	inferred	pR7bTY	0.2157
genus Anaerostipes id.1991	rs10502061	A	G	0.0835752	0.0192017	exposure	TRUE	1.35e-05	inferred	pR7bTY	0.0527
genus Anaerotruncus id.2054	rs6563550	T	C	0.0877135	0.0176745	exposure	TRUE	6.95e-07	inferred	6nR2es	0.2535
genus Anaerotruncus id.2054	rs8005030	C	T	0.0554447	0.0117854	exposure	TRUE	2.54e-06	inferred	6nR2es	0.0517
genus Anaerotruncus id.2054	rs4669806	G	T	0.0576389	0.0122994	exposure	TRUE	2.78e-06	inferred	6nR2es	0.0586
genus Anaerotruncus id.2054	rs10150232	A	G	0.0567088	0.0124877	exposure	TRUE	5.59e-06	inferred	6nR2es	0.0825
genus Anaerotruncus id.2054	rs1272208	G	T	-0.0611743	0.0129831	exposure	TRUE	2.45e-06	inferred	6nR2es	0.2803
genus Anaerotruncus id.2054	rs12056802	C	G	0.0774194	0.0177178	exposure	TRUE	1.24e-05	inferred	6nR2es	0.1829
genus Anaerotruncus id.2054	rs11018566	A	G	-0.156465	0.0366032	exposure	TRUE	1.91e-05	inferred	6nR2es	0.1899
genus Anaerotruncus id.2054	rs7675045	A	T	-0.0497815	0.0110573	exposure	TRUE	6.73e-06	inferred	6nR2es	0
genus Anaerotruncus id.2054	rs1431492	C	T	-0.0654996	0.0146188	exposure	TRUE	7.45e-06	inferred	6nR2es	0.4563
genus Anaerotruncus id.2054	rs9347879	T	C	0.050618	0.011049	exposure	TRUE	4.62e-06	inferred	6nR2es	0.2495
genus Anaerotruncus id.2054	rs17734739	T	C	0.0660052	0.014908	exposure	TRUE	9.53e-06	inferred	6nR2es	0.0726
genus Anaerotruncus id.2054	rs6494922	A	G	0.0903106	0.0202257	exposure	TRUE	8e-06	inferred	6nR2es	0.0785
genus Anaerotruncus id.2054	rs34449434	A	C	-0.0497004	0.0113402	exposure	TRUE	1.17e-05	inferred	6nR2es	0.3091
genus Anaerotruncus id.2054	rs7155595	C	A	0.0539336	0.0118903	exposure	TRUE	5.73e-06	inferred	6nR2es	0.4722
genus Anaerotruncus id.2054	rs115414803	A	C	-0.144356	0.0317524	exposure	TRUE	5.46e-06	inferred	6nR2es	0.3022
genus Anaerotruncus id.2054	rs2704155	T	A	-0.106235	0.0234815	exposure	TRUE	6.06e-06	inferred	6nR2es	0.4602
genus Bacteroides id.918	rs6795673	C	T	0.0538565	0.0105251	exposure	TRUE	3.11e-07	inferred	0sLT6x	0.1481
genus Bacteroides id.918	rs28757219	T	A	0.0818398	0.0170319	exposure	TRUE	1.55e-06	inferred	0sLT6x	0.2326
genus Bacteroides id.918	rs9507307	C	T	0.0604456	0.0129128	exposure	TRUE	2.85e-06	inferred	0sLT6x	0.1918
genus Bacteroides id.918	rs66474973	G	T	0.0812515	0.0164479	exposure	TRUE	7.81e-07	inferred	0sLT6x	0.0656
genus Bacteroides id.918	rs11585893	A	G	-0.0740746	0.0147633	exposure	TRUE	5.24e-07	inferred	0sLT6x	0.1243
genus Bacteroides id.918	rs495004	C	G	-0.0607475	0.0129865	exposure	TRUE	2.9e-06	inferred	0sLT6x	0.2336
genus Bacteroides id.918	rs17619981	T	G	0.0880978	0.0187002	exposure	TRUE	2.46e-06	inferred	0sLT6x	0.1521
genus Bacteroides id.918	rs2023437	T	C	-0.0782324	0.0167634	exposure	TRUE	3.06e-06	inferred	0sLT6x	0.2097
genus Bacteroides id.918	rs66710942	C	T	0.0488038	0.0107412	exposure	TRUE	5.53e-06	inferred	0sLT6x	0.1153
genus Bacteroides id.918	rs13207588	A	G	-0.059205	0.0131195	exposure	TRUE	6.4e-06	inferred	0sLT6x	0.4155
genus Bacteroides id.918	rs2366421	T	A	-0.0528153	0.0117124	exposure	TRUE	6.5e-06	inferred	0sLT6x	0.4115
genus Bacteroides id.918	rs1340391	T	C	-0.0592004	0.0132244	exposure	TRUE	7.58e-06	inferred	0sLT6x	0.1899
genus Barnesiella id.944	rs2276875	A	G	-0.0697176	0.0139537	exposure	TRUE	5.84e-07	inferred	ShOtx2	0.0954
genus Barnesiella id.944	rs2428166	G	A	-0.165859	0.0337309	exposure	TRUE	8.78e-07	inferred	ShOtx2	0.1024
genus Barnesiella id.944	rs60316894	C	T	-0.121478	0.025184	exposure	TRUE	1.41e-06	inferred	ShOtx2	0.4692
genus Barnesiella id.944	rs35177866	A	G	0.0917125	0.0190133	exposure	TRUE	1.41e-06	inferred	ShOtx2	0.3698
genus Barnesiella id.944	rs13242616	T	C	-0.0583747	0.0123176	exposure	TRUE	2.15e-06	inferred	ShOtx2	0.5089
genus Barnesiella id.944	rs79795328	A	G	-0.0818645	0.0176441	exposure	TRUE	3.49e-06	inferred	ShOtx2	0.1064
genus Barnesiella id.944	rs2057922	G	C	0.0915241	0.0194623	exposure	TRUE	2.57e-06	inferred	ShOtx2	0.2545
genus Barnesiella id.944	rs199035	G	A	0.0559495	0.0119716	exposure	TRUE	2.96e-06	inferred	ShOtx2	0.0487
genus Barnesiella id.944	rs62251337	A	G	-0.0690763	0.0149374	exposure	TRUE	3.76e-06	inferred	ShOtx2	0.1561
genus Barnesiella id.944	rs77455852	T	G	-0.0891491	0.0195601	exposure	TRUE	5.17e-06	inferred	ShOtx2	0.0974
genus Barnesiella id.944	rs11155559	T	C	0.0956023	0.0212961	exposure	TRUE	7.15e-06	inferred	ShOtx2	0.1243
genus Barnesiella id.944	rs12909713	C	T	-0.0550716	0.0120039	exposure	TRUE	4.48e-06	inferred	ShOtx2	0.0596
genus Barnesiella id.944	rs113258194	A	G	0.098992	0.0214121	exposure	TRUE	3.78e-06	inferred	ShOtx2	0.1581
genus Barnesiella id.944	rs28479800	A	T	-0.09152	0.0210002	exposure	TRUE	1.31e-05	inferred	ShOtx2	0.0656
genus Barnesiella id.944	rs76181748	C	T	-0.0778559	0.017164	exposure	TRUE	5.73e-06	inferred	ShOtx2	0.1441
genus Barnesiella id.944	rs72684847	T	C	-0.114369	0.0253873	exposure	TRUE	6.64e-06	inferred	ShOtx2	0.1213
genus Barnesiella id.944	rs28418786	C	G	-0.0791324	0.0174957	exposure	TRUE	6.1e-06	inferred	ShOtx2	0.1252
genus Bifidobacterium id.436	rs182549	C	T	0.119703	0.0127294	exposure	TRUE	5.27e-21	inferred	akqq7M	0.2704
genus Bifidobacterium id.436	rs7322849	T	C	0.112428	0.0201813	exposure	TRUE	2.53e-08	inferred	akqq7M	0.2207
genus Bifidobacterium id.436	rs10841473	G	C	-0.0624207	0.0129438	exposure	TRUE	1.42e-06	inferred	akqq7M	0.4911
genus Bifidobacterium id.436	rs56108664	T	C	0.0729971	0.0157926	exposure	TRUE	3.8e-06	inferred	akqq7M	0.1819
genus Bifidobacterium id.436	rs2686790	T	C	0.070741	0.0157926	exposure	TRUE	7.49e-06	inferred	akqq7M	0.1153
genus Bifidobacterium id.436	rs4567981	T	A	0.0562084	0.0117923	exposure	TRUE	1.87e-06	inferred	akqq7M	0.4394
genus Bifidobacterium id.436	rs2491158	G	A	0.0712624	0.015983	exposure	TRUE	8.25e-06	inferred	akqq7M	0.2336
genus Bifidobacterium id.436	rs76671854	C	G	-0.0846055	0.0184003	exposure	TRUE	4.26e-06	inferred	akqq7M	0.3867
genus Bifidobacterium id.436	rs75344046	C	T	0.232354	0.0505979	exposure	TRUE	4.39e-06	inferred	akqq7M	0.1849
genus Bifidobacterium id.436	rs540489	T	G	-0.0637641	0.0138746	exposure	TRUE	4.31e-06	inferred	akqq7M	0.3539
genus Bifidobacterium id.436	rs857444	C	T	0.0558234	0.0121219	exposure	TRUE	4.12e-06	inferred	akqq7M	0.2813
genus Bifidobacterium id.436	rs12022129	G	A	0.0619356	0.0138937	exposure	TRUE	8.28e-06	inferred	akqq7M	0.0964
genus Bifidobacterium id.436	rs62181700	G	A	-0.0624643	0.0131205	exposure	TRUE	1.93e-06	inferred	akqq7M	0.0865
genus Bifidobacterium id.436	rs55888705	A	G	0.0546319	0.0121139	exposure	TRUE	6.49e-06	inferred	akqq7M	0.0497
genus Bifidobacterium id.436	rs5746486	T	C	-0.0536216	0.0120801	exposure	TRUE	9.04e-06	inferred	akqq7M	0.1252
genus Bifidobacterium id.436	rs73797465	T	G	-0.0953566	0.0209236	exposure	TRUE	5.18e-06	inferred	akqq7M	0.3608
genus Bilophila id.3170	rs116261629	G	C	0.128112	0.0261358	exposure	TRUE	9.5e-07	inferred	mJu3mN	0.1899
genus Bilophila id.3170	rs1571225	C	T	0.0826826	0.0170621	exposure	TRUE	1.26e-06	inferred	mJu3mN	0.0716
genus Bilophila id.3170	rs3827020	C	T	0.0766479	0.0160642	exposure	TRUE	1.83e-06	inferred	mJu3mN	0.2157
genus Bilophila id.3170	rs1241171	G	A	-0.0692654	0.0150148	exposure	TRUE	3.97e-06	inferred	mJu3mN	0.1491
genus Bilophila id.3170	rs7802841	C	A	0.0670097	0.0137701	exposure	TRUE	1.14e-06	inferred	mJu3mN	0.0537
genus Bilophila id.3170	rs8013541	A	T	-0.0571991	0.0125673	exposure	TRUE	5.33e-06	inferred	mJu3mN	0.3797
genus Bilophila id.3170	rs6793291	C	A	0.112729	0.0241633	exposure	TRUE	3.08e-06	inferred	mJu3mN	0.2545
genus Bilophila id.3170	rs1917709	A	T	0.118509	0.026742	exposure	TRUE	9.35e-06	inferred	mJu3mN	0.3101
genus Bilophila id.3170	rs542415	T	C	-0.0613623	0.0133436	exposure	TRUE	4.25e-06	inferred	mJu3mN	0.1899
genus Bilophila id.3170	rs72676854	T	C	0.123209	0.026882	exposure	TRUE	4.58e-06	inferred	mJu3mN	0.1501
genus Bilophila id.3170	rs4798126	G	A	0.073288	0.016799	exposure	TRUE	1.28e-05	inferred	mJu3mN	0.34
genus Bilophila id.3170	rs1969927	G	A	0.0564589	0.0126935	exposure	TRUE	8.67e-06	inferred	mJu3mN	0.2346
genus Bilophila id.3170	rs60178956	G	A	-0.0624818	0.0141485	exposure	TRUE	1e-05	inferred	mJu3mN	0.0924
genus Bilophila id.3170	rs2728491	G	T	-0.0627416	0.0139456	exposure	TRUE	6.83e-06	inferred	mJu3mN	0.0656
genus Bilophila id.3170	rs2713349	A	T	0.0617228	0.0140174	exposure	TRUE	1.07e-05	inferred	mJu3mN	0.3509
genus Bilophila id.3170	rs9899990	A	G	-0.102702	0.0233878	exposure	TRUE	1.13e-05	inferred	mJu3mN	0.4235
genus Bilophila id.3170	rs11069458	T	C	-0.0680947	0.015503	exposure	TRUE	1.12e-05	inferred	mJu3mN	0.0656
genus Blautia id.1992	rs11149971	C	T	0.117605	0.02339	exposure	TRUE	4.96e-07	inferred	L385i6	0.0537
genus Blautia id.1992	rs12453000	C	T	0.0625335	0.0129987	exposure	TRUE	1.5e-06	inferred	L385i6	0.1183
genus Blautia id.1992	rs115043014	G	A	-0.206605	0.043992	exposure	TRUE	2.65e-06	inferred	L385i6	0.0437
genus Blautia id.1992	rs67794373	C	T	0.0601709	0.0123443	exposure	TRUE	1.09e-06	inferred	L385i6	0.0437
genus Blautia id.1992	rs117001700	T	C	0.196414	0.0441122	exposure	TRUE	8.48e-06	inferred	L385i6	0.2197
genus Blautia id.1992	rs72973581	A	G	0.125169	0.0265408	exposure	TRUE	2.4e-06	inferred	L385i6	0.171
genus Blautia id.1992	rs4926264	T	C	0.0826207	0.0178239	exposure	TRUE	3.56e-06	inferred	L385i6	0.165
genus Blautia id.1992	rs7860714	A	G	-0.0502178	0.0109853	exposure	TRUE	4.85e-06	inferred	L385i6	0.336
genus Blautia id.1992	rs682885	A	G	-0.0493376	0.0107359	exposure	TRUE	4.32e-06	inferred	L385i6	0.0785
genus Blautia id.1992	rs2788271	T	G	-0.0575596	0.0133492	exposure	TRUE	1.62e-05	inferred	L385i6	0.2137
genus Blautia id.1992	rs113271346	C	T	0.0782682	0.0172116	exposure	TRUE	5.43e-06	inferred	L385i6	0.4165
genus Blautia id.1992	rs3005511	A	G	0.0501085	0.0110768	exposure	TRUE	6.08e-06	inferred	L385i6	0.0547
genus Blautia id.1992	rs16892041	T	C	-0.0622605	0.0141804	exposure	TRUE	1.13e-05	inferred	L385i6	0.334
genus Butyricicoccus id.2055	rs56221232	T	C	0.0828027	0.0167401	exposure	TRUE	7.56e-07	inferred	2idFYV	0.2416
genus Butyricicoccus id.2055	rs2017189	G	T	-0.0506956	0.011024	exposure	TRUE	4.25e-06	inferred	2idFYV	0.165
genus Butyricicoccus id.2055	rs7322368	T	C	0.0815733	0.0183167	exposure	TRUE	8.45e-06	inferred	2idFYV	0.0527
genus Butyricicoccus id.2055	rs75238760	T	A	0.0619423	0.0139942	exposure	TRUE	9.59e-06	inferred	2idFYV	0.4215
genus Butyricicoccus id.2055	rs12585793	T	C	-0.262206	0.0564729	exposure	TRUE	3.43e-06	inferred	2idFYV	0.1978
genus Butyricicoccus id.2055	rs62478070	T	G	0.224039	0.0494959	exposure	TRUE	6e-06	inferred	2idFYV	0.1083
genus Butyricicoccus id.2055	rs4962426	G	T	0.0614216	0.0135979	exposure	TRUE	6.27e-06	inferred	2idFYV	0.0437
genus Butyricicoccus id.2055	rs10084203	A	G	0.0549699	0.0123563	exposure	TRUE	8.64e-06	inferred	2idFYV	0.0845
genus Butyricicoccus id.2055	rs12034718	A	G	0.0701199	0.0158214	exposure	TRUE	9.34e-06	inferred	2idFYV	0.1938
genus Butyricimonas id.945	rs113054641	G	A	-0.144881	0.0274574	exposure	TRUE	1.32e-07	inferred	QkX0kI	0.0706
genus Butyricimonas id.945	rs62390301	T	C	-0.0872983	0.0174893	exposure	TRUE	5.99e-07	inferred	QkX0kI	0.0845
genus Butyricimonas id.945	rs7083431	A	C	0.0703539	0.0144439	exposure	TRUE	1.11e-06	inferred	QkX0kI	0.1292
genus Butyricimonas id.945	rs2642760	G	C	0.0713357	0.0145396	exposure	TRUE	9.28e-07	inferred	QkX0kI	0.0716
genus Butyricimonas id.945	rs782080	T	A	0.0653488	0.0137973	exposure	TRUE	2.18e-06	inferred	QkX0kI	0.0915
genus Butyricimonas id.945	rs1862649	G	A	0.113124	0.0248176	exposure	TRUE	5.16e-06	inferred	QkX0kI	0.4513
genus Butyricimonas id.945	rs12304031	G	A	-0.086278	0.0196846	exposure	TRUE	1.17e-05	inferred	QkX0kI	0.3767
genus Butyricimonas id.945	rs71428626	G	T	-0.133188	0.0289905	exposure	TRUE	4.34e-06	inferred	QkX0kI	0.3221
genus Butyricimonas id.945	rs78453362	A	G	-0.14948	0.0327073	exposure	TRUE	4.87e-06	inferred	QkX0kI	0.2048
genus Butyricimonas id.945	rs326049	C	G	0.0759694	0.0167617	exposure	TRUE	5.83e-06	inferred	QkX0kI	0.2624
genus Butyricimonas id.945	rs62130338	G	A	-0.0732608	0.0158324	exposure	TRUE	3.71e-06	inferred	QkX0kI	0.1829
genus Butyricimonas id.945	rs9657374	C	T	0.0680719	0.0148172	exposure	TRUE	4.35e-06	inferred	QkX0kI	0.3549
genus Butyricimonas id.945	rs12458763	A	C	0.122037	0.0269587	exposure	TRUE	5.99e-06	inferred	QkX0kI	0.0726
genus Butyricimonas id.945	rs2114713	G	T	0.062721	0.0138998	exposure	TRUE	6.41e-06	inferred	QkX0kI	0.3231
genus Butyricimonas id.945	rs270727	G	C	-0.0694173	0.0150795	exposure	TRUE	4.16e-06	inferred	QkX0kI	0.4066
genus Butyricimonas id.945	rs72814525	A	G	0.0664154	0.0149766	exposure	TRUE	9.22e-06	inferred	QkX0kI	0.0577
genus Butyricimonas id.945	rs11228830	A	G	0.135265	0.0298411	exposure	TRUE	5.82e-06	inferred	QkX0kI	0.3022
genus Butyrivibrio id.1993	rs72723662	C	T	0.224078	0.0449336	exposure	TRUE	6.14e-07	inferred	KNwaMk	0.2942
genus Butyrivibrio id.1993	rs7412979	C	G	0.186779	0.0389112	exposure	TRUE	1.59e-06	inferred	KNwaMk	0.1561
genus Butyrivibrio id.1993	rs7752361	A	G	-0.11923	0.0239975	exposure	TRUE	6.75e-07	inferred	KNwaMk	0.1014
genus Butyrivibrio id.1993	rs4537857	T	C	-0.12459	0.0260992	exposure	TRUE	1.81e-06	inferred	KNwaMk	0.1988
genus Butyrivibrio id.1993	rs11761679	T	C	0.154775	0.0321539	exposure	TRUE	1.48e-06	inferred	KNwaMk	0.2644
genus Butyrivibrio id.1993	rs16941336	C	T	0.127488	0.0267936	exposure	TRUE	1.95e-06	inferred	KNwaMk	0.1998
genus Butyrivibrio id.1993	rs77356209	T	C	0.216874	0.0483299	exposure	TRUE	7.21e-06	inferred	KNwaMk	0.2922
genus Butyrivibrio id.1993	rs74622183	A	G	-0.201027	0.0428204	exposure	TRUE	2.67e-06	inferred	KNwaMk	0.4712
genus Butyrivibrio id.1993	rs7763512	G	A	0.119846	0.0253367	exposure	TRUE	2.24e-06	inferred	KNwaMk	0.0984
genus Butyrivibrio id.1993	rs142855850	A	G	0.205013	0.0457138	exposure	TRUE	7.3e-06	inferred	KNwaMk	0.1004
genus Butyrivibrio id.1993	rs9349693	A	G	0.117973	0.0259861	exposure	TRUE	5.63e-06	inferred	KNwaMk	0.0875
genus Butyrivibrio id.1993	rs486484	A	G	-0.108349	0.0240008	exposure	TRUE	6.35e-06	inferred	KNwaMk	0.0875
genus Butyrivibrio id.1993	rs17163238	G	A	0.140987	0.0309117	exposure	TRUE	5.09e-06	inferred	KNwaMk	0.0477
genus Butyrivibrio id.1993	rs4928024	A	G	-0.17471	0.0389333	exposure	TRUE	7.21e-06	inferred	KNwaMk	0.504
genus Butyrivibrio id.1993	rs1007475	G	T	0.118065	0.0261271	exposure	TRUE	6.22e-06	inferred	KNwaMk	0.3827
genus Butyrivibrio id.1993	rs16934069	T	C	-0.133784	0.0299444	exposure	TRUE	7.9e-06	inferred	KNwaMk	0.3111
genus CandidatusSoleaferrea id.11350	rs4294381	T	C	0.112197	0.023186	exposure	TRUE	1.31e-06	inferred	miFXp8	0.5586
genus CandidatusSoleaferrea id.11350	rs10090365	A	G	-0.0834413	0.0180989	exposure	TRUE	4.02e-06	inferred	miFXp8	0.2674
genus CandidatusSoleaferrea id.11350	rs4678258	T	C	0.0986136	0.0215646	exposure	TRUE	4.81e-06	inferred	miFXp8	0.4911
genus CandidatusSoleaferrea id.11350	rs10108780	A	G	-0.092834	0.0199807	exposure	TRUE	3.38e-06	inferred	miFXp8	0.1292
genus CandidatusSoleaferrea id.11350	rs386526	C	G	0.0818459	0.0180086	exposure	TRUE	5.5e-06	inferred	miFXp8	0.4254
genus CandidatusSoleaferrea id.11350	rs36155147	C	T	0.104966	0.0240995	exposure	TRUE	1.33e-05	inferred	miFXp8	0.0487
genus CandidatusSoleaferrea id.11350	rs6881988	G	C	-0.0819131	0.018185	exposure	TRUE	6.66e-06	inferred	miFXp8	0.3618
genus CandidatusSoleaferrea id.11350	rs11153159	G	C	-0.12805	0.0285446	exposure	TRUE	7.26e-06	inferred	miFXp8	0.5169
genus CandidatusSoleaferrea id.11350	rs10809135	T	C	0.0834858	0.0182426	exposure	TRUE	4.73e-06	inferred	miFXp8	0.1799
genus CandidatusSoleaferrea id.11350	rs9973954	A	G	0.0892075	0.0195401	exposure	TRUE	4.99e-06	inferred	miFXp8	0.2763
genus CandidatusSoleaferrea id.11350	rs6489992	A	G	-0.0840437	0.0187031	exposure	TRUE	7e-06	inferred	miFXp8	0.3847
genus CandidatusSoleaferrea id.11350	rs6494306	A	G	-0.0969304	0.0214221	exposure	TRUE	6.05e-06	inferred	miFXp8	0.1968
genus CandidatusSoleaferrea id.11350	rs12500231	A	T	0.0813853	0.0182696	exposure	TRUE	8.4e-06	inferred	miFXp8	0.4443
genus CandidatusSoleaferrea id.11350	rs7400877	T	C	-0.0951085	0.0212799	exposure	TRUE	7.84e-06	inferred	miFXp8	0.2505
genus CandidatusSoleaferrea id.11350	rs2193878	T	A	0.228255	0.0509241	exposure	TRUE	7.39e-06	inferred	miFXp8	0.0586
genus CandidatusSoleaferrea id.11350	rs830149	C	G	0.184647	0.0397237	exposure	TRUE	3.35e-06	inferred	miFXp8	0.3062
genus Catenibacterium id.2153	rs12404911	C	T	0.140717	0.0304142	exposure	TRUE	3.72e-06	inferred	eMA0UW	0.17
genus Catenibacterium id.2153	rs77285108	G	A	-0.161826	0.0353447	exposure	TRUE	4.68e-06	inferred	eMA0UW	0.3101
genus Catenibacterium id.2153	rs73128290	A	G	0.129726	0.0284563	exposure	TRUE	5.14e-06	inferred	eMA0UW	0.2634
genus Catenibacterium id.2153	rs212393	G	A	-0.135254	0.0286209	exposure	TRUE	2.29e-06	inferred	eMA0UW	0.1461
genus Catenibacterium id.2153	rs7742829	C	T	0.11411	0.0251099	exposure	TRUE	5.51e-06	inferred	eMA0UW	0.4195
genus ChristensenellaceaeR 7group id.11283	rs999354	T	A	0.0580248	0.0117185	exposure	TRUE	7.36e-07	inferred	5xvhzD	0.2853
genus ChristensenellaceaeR 7group id.11283	rs78521377	C	T	0.124992	0.0274797	exposure	TRUE	5.4e-06	inferred	5xvhzD	0.0686
genus ChristensenellaceaeR 7group id.11283	rs62467127	C	T	0.114108	0.0251983	exposure	TRUE	5.94e-06	inferred	5xvhzD	0.5099
genus ChristensenellaceaeR 7group id.11283	rs17081797	A	G	-0.0904325	0.0204253	exposure	TRUE	9.53e-06	inferred	5xvhzD	0.1083
genus ChristensenellaceaeR 7group id.11283	rs62132810	A	G	-0.0828853	0.0179623	exposure	TRUE	3.94e-06	inferred	5xvhzD	0.0905
genus ChristensenellaceaeR 7group id.11283	rs60954665	T	G	0.049815	0.0110787	exposure	TRUE	6.91e-06	inferred	5xvhzD	0.0447
genus ChristensenellaceaeR 7group id.11283	rs10461257	A	G	-0.0551969	0.0122069	exposure	TRUE	6.13e-06	inferred	5xvhzD	0.0875
genus ChristensenellaceaeR 7group id.11283	rs79150079	C	A	0.121547	0.0270977	exposure	TRUE	7.27e-06	inferred	5xvhzD	0.0527
genus ChristensenellaceaeR 7group id.11283	rs62190261	A	C	0.0958394	0.0214723	exposure	TRUE	8.07e-06	inferred	5xvhzD	0.0716
genus ChristensenellaceaeR 7group id.11283	rs892686	A	G	0.0514099	0.011136	exposure	TRUE	3.9e-06	inferred	5xvhzD	0.4513
genus ChristensenellaceaeR 7group id.11283	rs73952017	C	T	-0.0862164	0.0194354	exposure	TRUE	9.16e-06	inferred	5xvhzD	0.325
genus Clostridiuminnocuumgroup id.14397	rs6890185	T	C	0.113424	0.0233137	exposure	TRUE	1.14e-06	inferred	uy6erB	0.4135
genus Clostridiuminnocuumgroup id.14397	rs61267978	T	C	0.14708	0.0320875	exposure	TRUE	4.57e-06	inferred	uy6erB	0.3966
genus Clostridiuminnocuumgroup id.14397	rs1948423	T	A	-0.108859	0.023425	exposure	TRUE	3.37e-06	inferred	uy6erB	0.1302
genus Clostridiuminnocuumgroup id.14397	rs6577484	G	A	0.160425	0.0360857	exposure	TRUE	8.76e-06	inferred	uy6erB	0.3082
genus Clostridiuminnocuumgroup id.14397	rs10074000	T	C	-0.102648	0.0227508	exposure	TRUE	6.43e-06	inferred	uy6erB	0.1889
genus Clostridiuminnocuumgroup id.14397	rs1942371	G	A	-0.157938	0.034187	exposure	TRUE	3.84e-06	inferred	uy6erB	0.0885
genus Clostridiuminnocuumgroup id.14397	rs40656	C	T	0.142664	0.0311021	exposure	TRUE	4.5e-06	inferred	uy6erB	0.1243
genus Clostridiuminnocuumgroup id.14397	rs71564433	T	A	-0.126746	0.0274657	exposure	TRUE	3.94e-06	inferred	uy6erB	0.1481
genus Clostridiuminnocuumgroup id.14397	rs77845139	A	G	-0.114993	0.0257186	exposure	TRUE	7.78e-06	inferred	uy6erB	0.3111
genus Clostridiuminnocuumgroup id.14397	rs10506058	A	G	0.0997048	0.0221926	exposure	TRUE	7.03e-06	inferred	uy6erB	0.1789
genus Clostridiuminnocuumgroup id.14397	rs4869133	G	A	-0.180591	0.0409505	exposure	TRUE	1.03e-05	inferred	uy6erB	0.2952
genus Clostridiumsensustricto1 id.1873	rs550843	T	C	-0.0783246	0.0169209	exposure	TRUE	3.68e-06	inferred	IjeUTV	0.0398
genus Clostridiumsensustricto1 id.1873	rs2795528	G	A	-0.184315	0.0392204	exposure	TRUE	2.61e-06	inferred	IjeUTV	0.0497
genus Clostridiumsensustricto1 id.1873	rs2817172	C	T	0.058139	0.0124492	exposure	TRUE	3.01e-06	inferred	IjeUTV	0.0636
genus Clostridiumsensustricto1 id.1873	rs115807074	A	G	-0.22736	0.0492575	exposure	TRUE	3.92e-06	inferred	IjeUTV	0.0755
genus Clostridiumsensustricto1 id.1873	rs116847295	C	T	0.110021	0.0246032	exposure	TRUE	7.75e-06	inferred	IjeUTV	0.1113
genus Clostridiumsensustricto1 id.1873	rs12341505	G	A	0.0810718	0.0180121	exposure	TRUE	6.76e-06	inferred	IjeUTV	0.2455
genus Clostridiumsensustricto1 id.1873	rs11586026	A	T	0.110967	0.0250498	exposure	TRUE	9.43e-06	inferred	IjeUTV	0.0487
genus Clostridiumsensustricto1 id.1873	rs11264403	G	A	-0.139062	0.0334454	exposure	TRUE	3.21e-05	inferred	IjeUTV	0.4125
genus Clostridiumsensustricto1 id.1873	rs12490337	C	G	-0.0616879	0.0137581	exposure	TRUE	7.33e-06	inferred	IjeUTV	0.1491
genus Collinsella id.815	rs9541268	C	A	0.09597	0.0197312	exposure	TRUE	1.15e-06	inferred	K3Yh4c	0.5268
genus Collinsella id.815	rs2671662	C	G	-0.0567751	0.011945	exposure	TRUE	2e-06	inferred	K3Yh4c	0.4245
genus Collinsella id.815	rs73052258	G	A	0.0930178	0.0202658	exposure	TRUE	4.43e-06	inferred	K3Yh4c	0.3171
genus Collinsella id.815	rs2103510	G	A	0.0786551	0.0168217	exposure	TRUE	2.93e-06	inferred	K3Yh4c	0.1541
genus Collinsella id.815	rs75672793	A	G	-0.108908	0.0240522	exposure	TRUE	5.95e-06	inferred	K3Yh4c	0.0895
genus Collinsella id.815	rs10890671	T	C	-0.0537401	0.0118848	exposure	TRUE	6.13e-06	inferred	K3Yh4c	0.1312
genus Collinsella id.815	rs12921100	A	T	0.0563759	0.0127019	exposure	TRUE	9.06e-06	inferred	K3Yh4c	0.4682
genus Collinsella id.815	rs59414781	C	G	0.0668866	0.0149773	exposure	TRUE	7.97e-06	inferred	K3Yh4c	0.1799
genus Collinsella id.815	rs62448871	C	A	-0.0540309	0.0120324	exposure	TRUE	7.11e-06	inferred	K3Yh4c	0.4612
genus Collinsella id.815	rs1496626	T	C	-0.0722307	0.01616	exposure	TRUE	7.83e-06	inferred	K3Yh4c	0.0964
genus Collinsella id.815	rs149807560	C	A	-0.104264	0.0235841	exposure	TRUE	9.83e-06	inferred	K3Yh4c	0.0706
genus Collinsella id.815	rs11597285	G	T	-0.0537947	0.0120548	exposure	TRUE	8.1e-06	inferred	K3Yh4c	0.0964
genus Coprobacter id.949	rs305411	A	G	0.129218	0.0264518	exposure	TRUE	1.03e-06	inferred	PIiPxR	0.1829
genus Coprobacter id.949	rs3828477	G	T	-0.091218	0.019569	exposure	TRUE	3.14e-06	inferred	PIiPxR	0.1978
genus Coprobacter id.949	rs55672356	T	A	-0.193354	0.0413815	exposure	TRUE	2.98e-06	inferred	PIiPxR	0.1918
genus Coprobacter id.949	rs143662916	C	T	0.253264	0.0540141	exposure	TRUE	2.75e-06	inferred	PIiPxR	0.0577
genus Coprobacter id.949	rs213863	C	T	-0.0887412	0.0188377	exposure	TRUE	2.47e-06	inferred	PIiPxR	0.5219
genus Coprobacter id.949	rs72821405	T	C	-0.147365	0.0319978	exposure	TRUE	4.12e-06	inferred	PIiPxR	0.3091
genus Coprobacter id.949	rs11532348	C	T	-0.103931	0.0226826	exposure	TRUE	4.61e-06	inferred	PIiPxR	0.167
genus Coprobacter id.949	rs12996055	A	C	0.0921817	0.0209405	exposure	TRUE	1.07e-05	inferred	PIiPxR	0.1352
genus Coprobacter id.949	rs12684609	T	C	0.100827	0.0220366	exposure	TRUE	4.75e-06	inferred	PIiPxR	0.2813
genus Coprobacter id.949	rs5011652	G	C	0.0899597	0.020001	exposure	TRUE	6.87e-06	inferred	PIiPxR	0.2455
genus Coprobacter id.949	rs74919520	G	A	0.125703	0.0276296	exposure	TRUE	5.38e-06	inferred	PIiPxR	0.0527
genus Coprobacter id.949	rs28402691	T	C	0.110695	0.0251199	exposure	TRUE	1.05e-05	inferred	PIiPxR	0.0885
genus Coprobacter id.949	rs189356	G	A	0.0781125	0.0171916	exposure	TRUE	5.53e-06	inferred	PIiPxR	0.1282
genus Coprobacter id.949	rs76001613	C	G	0.21591	0.0493019	exposure	TRUE	1.19e-05	inferred	PIiPxR	0.0696
genus Coprococcus1 id.11301	rs4277593	G	A	-0.0585649	0.0109914	exposure	TRUE	9.92e-08	inferred	nr1VTX	0.2962
genus Coprococcus1 id.11301	rs56405618	A	G	-0.08963	0.0186508	exposure	TRUE	1.54e-06	inferred	nr1VTX	0.0944
genus Coprococcus1 id.11301	rs74101919	T	C	-0.0718989	0.0144651	exposure	TRUE	6.68e-07	inferred	nr1VTX	0.3429
genus Coprococcus1 id.11301	rs1010560	C	A	0.0580232	0.0122722	exposure	TRUE	2.27e-06	inferred	nr1VTX	0.4085
genus Coprococcus1 id.11301	rs73031725	T	C	0.167591	0.0355224	exposure	TRUE	2.38e-06	inferred	nr1VTX	0.4394
genus Coprococcus1 id.11301	rs1519491	T	C	0.0499197	0.0113558	exposure	TRUE	1.1e-05	inferred	nr1VTX	0.0716
genus Coprococcus1 id.11301	rs1576241	A	G	-0.0510343	0.0109535	exposure	TRUE	3.17e-06	inferred	nr1VTX	0.2903
genus Coprococcus1 id.11301	rs73167075	T	C	0.0573137	0.0127573	exposure	TRUE	7.04e-06	inferred	nr1VTX	0.4831
genus Coprococcus1 id.11301	rs12794898	G	T	0.0903299	0.0197212	exposure	TRUE	4.64e-06	inferred	nr1VTX	0.1113
genus Coprococcus1 id.11301	rs946513	C	T	0.205899	0.0460018	exposure	TRUE	7.61e-06	inferred	nr1VTX	0.0606
genus Coprococcus1 id.11301	rs1762123	C	T	-0.0891532	0.0198554	exposure	TRUE	7.12e-06	inferred	nr1VTX	0.2396
genus Coprococcus1 id.11301	rs7784490	C	G	-0.0518543	0.0113136	exposure	TRUE	4.58e-06	inferred	nr1VTX	0.1869
genus Coprococcus1 id.11301	rs12886051	G	C	-0.0521782	0.0118051	exposure	TRUE	9.87e-06	inferred	nr1VTX	0.3887
genus Coprococcus1 id.11301	rs2907920	A	G	0.0561173	0.0126824	exposure	TRUE	9.65e-06	inferred	nr1VTX	0.0547
genus Coprococcus2 id.11302	rs59936925	A	T	0.117085	0.0233995	exposure	TRUE	5.62e-07	inferred	BT2MKR	0.4076
genus Coprococcus2 id.11302	rs6677933	C	T	-0.0804405	0.0164216	exposure	TRUE	9.66e-07	inferred	BT2MKR	0.1928
genus Coprococcus2 id.11302	rs1958519	T	A	0.0665288	0.0138558	exposure	TRUE	1.57e-06	inferred	BT2MKR	0.4364
genus Coprococcus2 id.11302	rs72680320	T	C	-0.0649382	0.013919	exposure	TRUE	3.08e-06	inferred	BT2MKR	0.2256
genus Coprococcus2 id.11302	rs2482516	C	T	0.0754415	0.0164619	exposure	TRUE	4.59e-06	inferred	BT2MKR	0.3171
genus Coprococcus2 id.11302	rs35890118	A	G	-0.066536	0.0147661	exposure	TRUE	6.61e-06	inferred	BT2MKR	0.1004
genus Coprococcus2 id.11302	rs9426473	A	G	0.0727361	0.0161662	exposure	TRUE	6.82e-06	inferred	BT2MKR	0.0954
genus Coprococcus2 id.11302	rs12634070	T	C	0.0736486	0.0164921	exposure	TRUE	7.98e-06	inferred	BT2MKR	0.2416
genus Coprococcus2 id.11302	rs61823518	A	C	-0.0955381	0.0215724	exposure	TRUE	9.48e-06	inferred	BT2MKR	0.4135
genus Coprococcus2 id.11302	rs10070053	A	G	0.0594312	0.0135375	exposure	TRUE	1.13e-05	inferred	BT2MKR	0.2793
genus Coprococcus3 id.11303	rs8100692	T	C	0.0577411	0.0113476	exposure	TRUE	3.61e-07	inferred	QlJF81	0.3897
genus Coprococcus3 id.11303	rs62481985	G	C	-0.0582385	0.0115052	exposure	TRUE	4.15e-07	inferred	QlJF81	0.1998
genus Coprococcus3 id.11303	rs178271	T	C	0.145257	0.0294239	exposure	TRUE	7.95e-07	inferred	QlJF81	0.4742
genus Coprococcus3 id.11303	rs13394391	C	T	-0.0709302	0.0150918	exposure	TRUE	2.6e-06	inferred	QlJF81	0.4801
genus Coprococcus3 id.11303	rs11080344	C	T	0.0516921	0.0113054	exposure	TRUE	4.82e-06	inferred	QlJF81	0.16
genus Coprococcus3 id.11303	rs7521171	G	A	-0.0596434	0.0129279	exposure	TRUE	3.96e-06	inferred	QlJF81	0.0527
genus Coprococcus3 id.11303	rs11077359	T	C	-0.0645443	0.0148833	exposure	TRUE	1.45e-05	inferred	QlJF81	0.2366
genus Coprococcus3 id.11303	rs13247359	G	A	0.051211	0.0113031	exposure	TRUE	5.88e-06	inferred	QlJF81	0.4364
genus Coprococcus3 id.11303	rs4575475	G	A	0.0619514	0.0137787	exposure	TRUE	6.92e-06	inferred	QlJF81	0.338
genus Coprococcus3 id.11303	rs10810043	A	G	0.0515518	0.0115923	exposure	TRUE	8.7e-06	inferred	QlJF81	0.4274
genus DefluviitaleaceaeUCG011 id.11287	rs4677103	A	G	0.0977912	0.0197263	exposure	TRUE	7.14e-07	inferred	4OBySJ	0.0974
genus DefluviitaleaceaeUCG011 id.11287	rs72731813	C	T	-0.147383	0.0293796	exposure	TRUE	5.26e-07	inferred	4OBySJ	0.3718
genus DefluviitaleaceaeUCG011 id.11287	rs112893842	T	C	0.11381	0.0232806	exposure	TRUE	1.02e-06	inferred	4OBySJ	0.1918
genus DefluviitaleaceaeUCG011 id.11287	rs9725395	A	G	-0.13834	0.029554	exposure	TRUE	2.86e-06	inferred	4OBySJ	0.2604
genus DefluviitaleaceaeUCG011 id.11287	rs55658617	T	C	0.174369	0.0362226	exposure	TRUE	1.48e-06	inferred	4OBySJ	0.4742
genus DefluviitaleaceaeUCG011 id.11287	rs9608282	T	G	0.142939	0.0299793	exposure	TRUE	1.86e-06	inferred	4OBySJ	0.171
genus DefluviitaleaceaeUCG011 id.11287	rs28696126	A	T	-0.106503	0.0238473	exposure	TRUE	7.97e-06	inferred	4OBySJ	0.0696
genus DefluviitaleaceaeUCG011 id.11287	rs1582238	T	C	0.0805036	0.0167257	exposure	TRUE	1.49e-06	inferred	4OBySJ	0.0815
genus DefluviitaleaceaeUCG011 id.11287	rs4344384	G	T	0.0715978	0.0156309	exposure	TRUE	4.64e-06	inferred	4OBySJ	0.0656
genus DefluviitaleaceaeUCG011 id.11287	rs2892880	G	A	0.0817755	0.0181686	exposure	TRUE	6.77e-06	inferred	4OBySJ	0.0875
genus Desulfovibrio id.3173	rs11160353	T	A	-0.0691756	0.0147285	exposure	TRUE	2.64e-06	inferred	fAVRra	0.508
genus Desulfovibrio id.3173	rs2853179	C	T	0.0811971	0.0174234	exposure	TRUE	3.16e-06	inferred	fAVRra	0.0755
genus Desulfovibrio id.3173	rs16863365	A	G	0.109402	0.0226964	exposure	TRUE	1.43e-06	inferred	fAVRra	0.0934
genus Desulfovibrio id.3173	rs12031543	T	C	-0.127185	0.0281887	exposure	TRUE	6.42e-06	inferred	fAVRra	0.1173
genus Desulfovibrio id.3173	rs13066142	G	A	0.119141	0.0250891	exposure	TRUE	2.05e-06	inferred	fAVRra	0.4732
genus Desulfovibrio id.3173	rs2590913	G	A	0.154496	0.0339396	exposure	TRUE	5.31e-06	inferred	fAVRra	0.0726
genus Desulfovibrio id.3173	rs2032031	A	G	-0.0654931	0.0148681	exposure	TRUE	1.06e-05	inferred	fAVRra	0.2485
genus Desulfovibrio id.3173	rs72647089	T	G	-0.106594	0.0239337	exposure	TRUE	8.44e-06	inferred	fAVRra	0.0686
genus Desulfovibrio id.3173	rs7729080	C	A	-0.070287	0.0157691	exposure	TRUE	8.3e-06	inferred	fAVRra	0.2604
genus Desulfovibrio id.3173	rs4797774	G	A	0.212582	0.0470044	exposure	TRUE	6.11e-06	inferred	fAVRra	0.1064
genus Desulfovibrio id.3173	rs6580353	T	C	0.0770979	0.0169735	exposure	TRUE	5.57e-06	inferred	fAVRra	0.2893
genus Dialister id.2183	rs11166701	G	A	-0.0655301	0.013186	exposure	TRUE	6.71e-07	inferred	5vFhsj	0.0716
genus Dialister id.2183	rs517089	T	A	0.076227	0.0170411	exposure	TRUE	7.71e-06	inferred	5vFhsj	0.1938
genus Dialister id.2183	rs4747450	C	A	0.0668509	0.0147685	exposure	TRUE	5.99e-06	inferred	5vFhsj	0.2634
genus Dialister id.2183	rs2314294	T	C	0.0865932	0.0193719	exposure	TRUE	7.82e-06	inferred	5vFhsj	0.5159
genus Dialister id.2183	rs4753063	G	A	-0.0596297	0.0130052	exposure	TRUE	4.54e-06	inferred	5vFhsj	0.1183
genus Dialister id.2183	rs2435610	A	C	0.0647131	0.0143314	exposure	TRUE	6.32e-06	inferred	5vFhsj	0.2604
genus Dialister id.2183	rs10938938	G	A	-0.0773514	0.0170915	exposure	TRUE	6.02e-06	inferred	5vFhsj	0.2664
genus Dialister id.2183	rs10138457	T	C	-0.113054	0.0261933	exposure	TRUE	1.59e-05	inferred	5vFhsj	0.4414
genus Dialister id.2183	rs11071887	T	C	0.0662403	0.0146315	exposure	TRUE	5.98e-06	inferred	5vFhsj	0.169
genus Dialister id.2183	rs764177	C	A	-0.0601454	0.0135366	exposure	TRUE	8.86e-06	inferred	5vFhsj	0.2256
genus Dialister id.2183	rs76680460	G	A	-0.161296	0.0364332	exposure	TRUE	9.55e-06	inferred	5vFhsj	0.338
genus Dialister id.2183	rs75416973	A	G	0.0727223	0.016451	exposure	TRUE	9.85e-06	inferred	5vFhsj	0.0477
genus Dorea id.1997	rs13279148	G	A	0.0715309	0.0150878	exposure	TRUE	2.13e-06	inferred	eXymR5	0.4453
genus Dorea id.1997	rs62503162	A	G	-0.0974091	0.0194379	exposure	TRUE	5.41e-07	inferred	eXymR5	0.0835
genus Dorea id.1997	rs12216169	T	A	0.0881722	0.0193683	exposure	TRUE	5.3e-06	inferred	eXymR5	0.2296
genus Dorea id.1997	rs73729431	C	T	-0.13745	0.0299983	exposure	TRUE	4.61e-06	inferred	eXymR5	0.166
genus Dorea id.1997	rs4793307	C	T	0.0574165	0.0122472	exposure	TRUE	2.76e-06	inferred	eXymR5	0.1282
genus Dorea id.1997	rs11150408	T	G	0.0488254	0.0109063	exposure	TRUE	7.58e-06	inferred	eXymR5	0.336
genus Dorea id.1997	rs345219	T	G	-0.0497368	0.0112621	exposure	TRUE	1e-05	inferred	eXymR5	0.3757
genus Dorea id.1997	rs62583469	T	A	-0.0634136	0.0142227	exposure	TRUE	8.25e-06	inferred	eXymR5	0.0328
genus Dorea id.1997	rs3005511	A	G	0.0516127	0.0112852	exposure	TRUE	4.8e-06	inferred	eXymR5	0.2455
genus Dorea id.1997	rs1899291	C	T	0.0697217	0.0150285	exposure	TRUE	3.5e-06	inferred	eXymR5	0.0875
genus Dorea id.1997	rs3752849	G	A	0.163846	0.036608	exposure	TRUE	7.62e-06	inferred	eXymR5	0.1988
genus Dorea id.1997	rs12537781	T	C	-0.055544	0.0125223	exposure	TRUE	9.18e-06	inferred	eXymR5	0.0606
genus Eggerthella id.819	rs3851328	T	G	-0.107774	0.0236527	exposure	TRUE	5.2e-06	inferred	cxFTEU	0.0577
genus Eggerthella id.819	rs2240838	A	G	0.0980582	0.0197653	exposure	TRUE	7.01e-07	inferred	cxFTEU	0.1571
genus Eggerthella id.819	rs2223081	G	A	0.102572	0.0221108	exposure	TRUE	3.5e-06	inferred	cxFTEU	0.4423
genus Eggerthella id.819	rs112205261	T	C	-0.188618	0.0403613	exposure	TRUE	2.96e-06	inferred	cxFTEU	0.2922
genus Eggerthella id.819	rs4985746	G	A	0.110522	0.0247653	exposure	TRUE	8.09e-06	inferred	cxFTEU	0.502
genus Eggerthella id.819	rs1784446	G	A	0.0907728	0.0198096	exposure	TRUE	4.6e-06	inferred	cxFTEU	0.8678
genus Eggerthella id.819	rs76663501	C	T	0.175349	0.0378576	exposure	TRUE	3.62e-06	inferred	cxFTEU	0.2664
genus Eggerthella id.819	rs6430926	C	T	0.0879736	0.0197127	exposure	TRUE	8.09e-06	inferred	cxFTEU	0.1789
genus Eggerthella id.819	rs2877457	G	A	-0.093486	0.0210208	exposure	TRUE	8.69e-06	inferred	cxFTEU	0.5139
genus Eggerthella id.819	rs13070736	A	C	-0.121331	0.0272024	exposure	TRUE	8.18e-06	inferred	cxFTEU	0.1978
genus Eggerthella id.819	rs67490567	T	C	0.108495	0.0245457	exposure	TRUE	9.87e-06	inferred	cxFTEU	0.0815
genus Eisenbergiella id.11304	rs3812426	G	A	0.106447	0.0224159	exposure	TRUE	2.05e-06	inferred	90aYHN	0.1243
genus Eisenbergiella id.11304	rs1508033	A	C	0.091546	0.0195787	exposure	TRUE	2.93e-06	inferred	90aYHN	0.2197
genus Eisenbergiella id.11304	rs12278566	T	A	-0.121065	0.0251658	exposure	TRUE	1.5e-06	inferred	90aYHN	0.2634
genus Eisenbergiella id.11304	rs2683098	C	T	0.107319	0.022515	exposure	TRUE	1.87e-06	inferred	90aYHN	0.339
genus Eisenbergiella id.11304	rs11079158	T	C	0.100627	0.022546	exposure	TRUE	8.08e-06	inferred	90aYHN	0.175
genus Eisenbergiella id.11304	rs13258851	A	G	0.137001	0.0302124	exposure	TRUE	5.77e-06	inferred	90aYHN	0.3708
genus Eisenbergiella id.11304	rs12710729	C	A	0.0893384	0.0199069	exposure	TRUE	7.2e-06	inferred	90aYHN	0.0855
genus Eisenbergiella id.11304	rs12257723	A	C	-0.0952742	0.0211569	exposure	TRUE	6.69e-06	inferred	90aYHN	0.3499
genus Eisenbergiella id.11304	rs4462860	G	A	0.0939071	0.0201104	exposure	TRUE	3.02e-06	inferred	90aYHN	0.161
genus Eisenbergiella id.11304	rs11027642	C	T	0.129006	0.0284844	exposure	TRUE	5.93e-06	inferred	90aYHN	0.2237
genus Eisenbergiella id.11304	rs11938607	T	C	0.0978125	0.0216636	exposure	TRUE	6.33e-06	inferred	90aYHN	0.2078
genus Eisenbergiella id.11304	rs1553971	T	G	0.120965	0.0263054	exposure	TRUE	4.26e-06	inferred	90aYHN	0.3439
genus Enterorhabdus id.820	rs11098863	T	A	-0.0966008	0.0162677	exposure	TRUE	2.88e-09	inferred	dxXGHL	0.0905
genus Enterorhabdus id.820	rs7923280	A	T	0.0860019	0.0169148	exposure	TRUE	3.69e-07	inferred	dxXGHL	0.4821
genus Enterorhabdus id.820	rs114731706	T	G	0.182308	0.0382298	exposure	TRUE	1.85e-06	inferred	dxXGHL	0.0835
genus Enterorhabdus id.820	rs3017103	A	G	0.0980897	0.0208995	exposure	TRUE	2.69e-06	inferred	dxXGHL	0.2346
genus Enterorhabdus id.820	rs73331712	T	C	0.26199	0.055123	exposure	TRUE	2.01e-06	inferred	dxXGHL	0.1899
genus Enterorhabdus id.820	rs77655283	G	A	0.132988	0.0298306	exposure	TRUE	8.27e-06	inferred	dxXGHL	0.5537
genus Enterorhabdus id.820	rs9470637	A	T	-0.0755513	0.0166263	exposure	TRUE	5.52e-06	inferred	dxXGHL	0.0427
genus Enterorhabdus id.820	rs424715	T	C	0.0818743	0.0174855	exposure	TRUE	2.84e-06	inferred	dxXGHL	0.0686
genus Enterorhabdus id.820	rs10098492	T	C	0.132323	0.0293688	exposure	TRUE	6.62e-06	inferred	dxXGHL	0.3946
genus Enterorhabdus id.820	rs2051957	C	T	0.0843291	0.0189864	exposure	TRUE	8.93e-06	inferred	dxXGHL	0.4026
genus Erysipelatoclostridium id.11381	rs7221249	A	G	0.0839861	0.0142741	exposure	TRUE	4.01e-09	inferred	FoM2yW	0.3211
genus Erysipelatoclostridium id.11381	rs710230	T	C	0.143381	0.0281514	exposure	TRUE	3.52e-07	inferred	FoM2yW	0.1362
genus Erysipelatoclostridium id.11381	rs4697572	A	G	-0.0810636	0.0163308	exposure	TRUE	6.91e-07	inferred	FoM2yW	0.4821
genus Erysipelatoclostridium id.11381	rs58236560	G	T	-0.111157	0.0234426	exposure	TRUE	2.12e-06	inferred	FoM2yW	0.503
genus Erysipelatoclostridium id.11381	rs622418	A	G	-0.0668051	0.0143224	exposure	TRUE	3.1e-06	inferred	FoM2yW	0.2982
genus Erysipelatoclostridium id.11381	rs17804233	T	C	-0.0662914	0.0144203	exposure	TRUE	4.28e-06	inferred	FoM2yW	0.171
genus Erysipelatoclostridium id.11381	rs1434153	G	A	-0.0684526	0.0152443	exposure	TRUE	7.11e-06	inferred	FoM2yW	0.0676
genus Erysipelatoclostridium id.11381	rs340991	A	G	-0.0740482	0.0158891	exposure	TRUE	3.16e-06	inferred	FoM2yW	0.3618
genus Erysipelatoclostridium id.11381	rs6474512	A	C	0.067015	0.0143201	exposure	TRUE	2.87e-06	inferred	FoM2yW	0.2455
genus Erysipelatoclostridium id.11381	rs9590927	G	A	-0.0646003	0.0143479	exposure	TRUE	6.72e-06	inferred	FoM2yW	0.1372
genus Erysipelatoclostridium id.11381	rs61806970	C	T	0.142548	0.0320688	exposure	TRUE	8.79e-06	inferred	FoM2yW	0.0646
genus Erysipelatoclostridium id.11381	rs45480394	T	G	-0.0687134	0.0151835	exposure	TRUE	6.02e-06	inferred	FoM2yW	0.5109
genus Erysipelatoclostridium id.11381	rs2901723	C	A	0.0641339	0.0144295	exposure	TRUE	8.8e-06	inferred	FoM2yW	0.4513
genus Erysipelatoclostridium id.11381	rs34528142	C	G	-0.0875551	0.0195556	exposure	TRUE	7.56e-06	inferred	FoM2yW	0.0865
genus Erysipelatoclostridium id.11381	rs16936671	C	T	-0.0968026	0.0217883	exposure	TRUE	8.88e-06	inferred	FoM2yW	0.5467
genus Erysipelatoclostridium id.11381	rs3804326	A	G	0.14147	0.0336352	exposure	TRUE	2.6e-05	inferred	FoM2yW	0.494
genus ErysipelotrichaceaeUCG003 id.11384	rs28568391	A	G	-0.0583911	0.0118741	exposure	TRUE	8.76e-07	inferred	FAxXGY	0.0746
genus ErysipelotrichaceaeUCG003 id.11384	rs11994308	C	T	0.115417	0.0242503	exposure	TRUE	1.94e-06	inferred	FAxXGY	0.171
genus ErysipelotrichaceaeUCG003 id.11384	rs76502207	T	C	0.144844	0.0289929	exposure	TRUE	5.86e-07	inferred	FAxXGY	0.0696
genus ErysipelotrichaceaeUCG003 id.11384	rs10164067	T	G	-0.10326	0.0212405	exposure	TRUE	1.17e-06	inferred	FAxXGY	0.1938
genus ErysipelotrichaceaeUCG003 id.11384	rs8053479	A	G	-0.0838212	0.0186509	exposure	TRUE	6.98e-06	inferred	FAxXGY	0.0616
genus ErysipelotrichaceaeUCG003 id.11384	rs17798136	G	A	0.158818	0.0347674	exposure	TRUE	4.92e-06	inferred	FAxXGY	0.4493
genus ErysipelotrichaceaeUCG003 id.11384	rs59104037	A	G	-0.0951263	0.0204742	exposure	TRUE	3.38e-06	inferred	FAxXGY	0.3499
genus ErysipelotrichaceaeUCG003 id.11384	rs11666127	A	G	-0.0719187	0.0161371	exposure	TRUE	8.32e-06	inferred	FAxXGY	0.4215
genus ErysipelotrichaceaeUCG003 id.11384	rs62403464	T	C	-0.0731743	0.0156516	exposure	TRUE	2.94e-06	inferred	FAxXGY	0.0815
genus ErysipelotrichaceaeUCG003 id.11384	rs59068084	T	G	0.0564772	0.0120224	exposure	TRUE	2.63e-06	inferred	FAxXGY	0.164
genus ErysipelotrichaceaeUCG003 id.11384	rs73074432	C	T	0.072154	0.0164378	exposure	TRUE	1.14e-05	inferred	FAxXGY	0.0467
genus ErysipelotrichaceaeUCG003 id.11384	rs4758231	G	T	-0.0551754	0.0122047	exposure	TRUE	6.16e-06	inferred	FAxXGY	0.166
genus ErysipelotrichaceaeUCG003 id.11384	rs74988980	G	A	-0.133141	0.0348574	exposure	TRUE	0.000133669	inferred	FAxXGY	0.0437
genus ErysipelotrichaceaeUCG003 id.11384	rs75949021	T	C	-0.169667	0.0374238	exposure	TRUE	5.8e-06	inferred	FAxXGY	0.0457
genus ErysipelotrichaceaeUCG003 id.11384	rs6875357	C	T	0.165673	0.0353831	exposure	TRUE	2.84e-06	inferred	FAxXGY	0.0905
genus ErysipelotrichaceaeUCG003 id.11384	rs79396538	C	G	0.0848148	0.0191146	exposure	TRUE	9.12e-06	inferred	FAxXGY	0.1034
genus ErysipelotrichaceaeUCG003 id.11384	rs12251396	A	G	-0.0705399	0.0158766	exposure	TRUE	8.87e-06	inferred	FAxXGY	0.1412
genus Escherichia Shigella id.3504	rs2267739	G	C	0.115505	0.0237628	exposure	TRUE	1.17e-06	inferred	qyPBpT	0.1958
genus Escherichia Shigella id.3504	rs1154904	A	G	-0.0613376	0.0130644	exposure	TRUE	2.67e-06	inferred	qyPBpT	0.0517
genus Escherichia Shigella id.3504	rs73208162	A	G	-0.119296	0.024839	exposure	TRUE	1.56e-06	inferred	qyPBpT	0.0577
genus Escherichia Shigella id.3504	rs113513883	A	G	0.172283	0.038041	exposure	TRUE	5.93e-06	inferred	qyPBpT	0.4642
genus Escherichia Shigella id.3504	rs7502686	G	C	-0.136384	0.0302576	exposure	TRUE	6.56e-06	inferred	qyPBpT	0.1571
genus Escherichia Shigella id.3504	rs57024273	T	C	0.0626172	0.0139919	exposure	TRUE	7.63e-06	inferred	qyPBpT	0.0885
genus Escherichia Shigella id.3504	rs113127095	A	G	0.151009	0.0323434	exposure	TRUE	3.03e-06	inferred	qyPBpT	0.3926
genus Escherichia Shigella id.3504	rs117092367	A	T	0.117362	0.0264533	exposure	TRUE	9.14e-06	inferred	qyPBpT	0.0855
genus Escherichia Shigella id.3504	rs112767262	T	C	0.0732963	0.0163589	exposure	TRUE	7.45e-06	inferred	qyPBpT	0.1183
genus Escherichia Shigella id.3504	rs11706043	T	A	0.075657	0.0164155	exposure	TRUE	4.05e-06	inferred	qyPBpT	0.1143
genus Escherichia Shigella id.3504	rs592299	T	C	-0.0592004	0.0129486	exposure	TRUE	4.83e-06	inferred	qyPBpT	0.3718
genus Escherichia Shigella id.3504	rs4731451	G	A	-0.0609885	0.0135157	exposure	TRUE	6.41e-06	inferred	qyPBpT	0.3181
genus Escherichia Shigella id.3504	rs35555519	C	G	0.101976	0.0222883	exposure	TRUE	4.76e-06	inferred	qyPBpT	0.4682
genus Escherichia Shigella id.3504	rs118526	C	A	-0.0594401	0.013598	exposure	TRUE	1.24e-05	inferred	qyPBpT	0.0586
genus Escherichia Shigella id.3504	rs2798105	A	G	-0.100851	0.0222045	exposure	TRUE	5.57e-06	inferred	qyPBpT	0.0626
genus Eubacteriumbrachygroup id.11296	rs112617308	T	C	-0.170873	0.0362844	exposure	TRUE	2.49e-06	inferred	RkRYHL	0.0795
genus Eubacteriumbrachygroup id.11296	rs9613196	T	A	-0.238718	0.0528561	exposure	TRUE	6.29e-06	inferred	RkRYHL	0.4791
genus Eubacteriumbrachygroup id.11296	rs62348779	T	C	-0.201481	0.043286	exposure	TRUE	3.25e-06	inferred	RkRYHL	0.1223
genus Eubacteriumbrachygroup id.11296	rs2913110	C	T	0.105143	0.022942	exposure	TRUE	4.58e-06	inferred	RkRYHL	0.2107
genus Eubacteriumbrachygroup id.11296	rs4862235	G	A	0.104806	0.0225751	exposure	TRUE	3.44e-06	inferred	RkRYHL	0.3777
genus Eubacteriumbrachygroup id.11296	rs12151423	A	G	0.101329	0.0227324	exposure	TRUE	8.29e-06	inferred	RkRYHL	0.4443
genus Eubacteriumbrachygroup id.11296	rs73199919	T	C	-0.236717	0.0531335	exposure	TRUE	8.38e-06	inferred	RkRYHL	0.0815
genus Eubacteriumbrachygroup id.11296	rs6591893	G	A	0.108225	0.0240319	exposure	TRUE	6.69e-06	inferred	RkRYHL	0.3479
genus Eubacteriumbrachygroup id.11296	rs720439	A	G	-0.111927	0.0251252	exposure	TRUE	8.4e-06	inferred	RkRYHL	0.2515
genus Eubacteriumbrachygroup id.11296	rs13139592	T	C	-0.145997	0.0327192	exposure	TRUE	8.12e-06	inferred	RkRYHL	0.0567
genus Eubacteriumbrachygroup id.11296	rs1384962	A	G	0.120888	0.0266264	exposure	TRUE	5.62e-06	inferred	RkRYHL	0.0765
genus Eubacteriumcoprostanoligenesgroup id.11375	rs17159861	C	T	0.0962228	0.0168388	exposure	TRUE	1.1e-08	inferred	LGdO0h	0.2038
genus Eubacteriumcoprostanoligenesgroup id.11375	rs9648214	T	C	-0.0828719	0.016431	exposure	TRUE	4.57e-07	inferred	LGdO0h	0.3678
genus Eubacteriumcoprostanoligenesgroup id.11375	rs115325767	G	C	0.0783322	0.0174719	exposure	TRUE	7.35e-06	inferred	LGdO0h	0.4344
genus Eubacteriumcoprostanoligenesgroup id.11375	rs12906958	C	T	-0.0533159	0.0115935	exposure	TRUE	4.25e-06	inferred	LGdO0h	0.0934
genus Eubacteriumcoprostanoligenesgroup id.11375	rs4076415	T	G	0.0515152	0.0110294	exposure	TRUE	3e-06	inferred	LGdO0h	0.1769
genus Eubacteriumcoprostanoligenesgroup id.11375	rs6762473	C	A	0.0521584	0.0112353	exposure	TRUE	3.44e-06	inferred	LGdO0h	0.3022
genus Eubacteriumcoprostanoligenesgroup id.11375	rs10444197	A	G	-0.0505823	0.0113455	exposure	TRUE	8.26e-06	inferred	LGdO0h	0.1332
genus Eubacteriumcoprostanoligenesgroup id.11375	rs2644213	G	A	0.0538845	0.0121245	exposure	TRUE	8.82e-06	inferred	LGdO0h	0.2366
genus Eubacteriumcoprostanoligenesgroup id.11375	rs11720857	C	T	0.0630776	0.0144485	exposure	TRUE	1.27e-05	inferred	LGdO0h	0.4006
genus Eubacteriumcoprostanoligenesgroup id.11375	rs4717831	A	T	0.0786783	0.0174038	exposure	TRUE	6.16e-06	inferred	LGdO0h	0.1193
genus Eubacteriumcoprostanoligenesgroup id.11375	rs62024432	C	T	-0.0769698	0.0172101	exposure	TRUE	7.74e-06	inferred	LGdO0h	0.1252
genus Eubacteriumcoprostanoligenesgroup id.11375	rs76898927	G	A	0.123055	0.0266375	exposure	TRUE	3.84e-06	inferred	LGdO0h	0.3569
genus Eubacteriumcoprostanoligenesgroup id.11375	rs1020520	T	G	-0.0590705	0.0132929	exposure	TRUE	8.84e-06	inferred	LGdO0h	0.0477
genus Eubacteriumcoprostanoligenesgroup id.11375	rs11052069	T	C	0.0477832	0.0107833	exposure	TRUE	9.37e-06	inferred	LGdO0h	0.2167
genus Eubacteriumcoprostanoligenesgroup id.11375	rs79895140	T	C	-0.0641017	0.0141153	exposure	TRUE	5.59e-06	inferred	LGdO0h	0.1183
genus Eubacteriumeligensgroup id.14372	rs4583233	A	C	0.0670205	0.0128122	exposure	TRUE	1.69e-07	inferred	y7tTya	0.1004
genus Eubacteriumeligensgroup id.14372	rs265534	T	G	-0.0563756	0.0120127	exposure	TRUE	2.69e-06	inferred	y7tTya	0.0924
genus Eubacteriumeligensgroup id.14372	rs72839198	C	G	0.155659	0.0375612	exposure	TRUE	3.41e-05	inferred	y7tTya	0.0775
genus Eubacteriumeligensgroup id.14372	rs74606150	C	G	-0.196454	0.042565	exposure	TRUE	3.92e-06	inferred	y7tTya	0.0736
genus Eubacteriumeligensgroup id.14372	rs6923695	T	G	0.103268	0.0229524	exposure	TRUE	6.82e-06	inferred	y7tTya	0.4553
genus Eubacteriumeligensgroup id.14372	rs56080211	C	T	0.123093	0.0282743	exposure	TRUE	1.34e-05	inferred	y7tTya	0.334
genus Eubacteriumeligensgroup id.14372	rs158115	G	C	0.0915271	0.0190611	exposure	TRUE	1.57e-06	inferred	y7tTya	0.0557
genus Eubacteriumeligensgroup id.14372	rs2200429	A	G	-0.0888825	0.0198479	exposure	TRUE	7.53e-06	inferred	y7tTya	0.0567
genus Eubacteriumeligensgroup id.14372	rs182318	G	A	-0.0824941	0.0195615	exposure	TRUE	2.47e-05	inferred	y7tTya	0.0557
genus Eubacteriumeligensgroup id.14372	rs12719051	A	G	0.0916626	0.0208183	exposure	TRUE	1.07e-05	inferred	y7tTya	0.0457
genus Eubacteriumfissicatenagroup id.14373	rs3771393	C	T	0.130842	0.0266671	exposure	TRUE	9.27e-07	inferred	lyNfIi	0.0686
genus Eubacteriumfissicatenagroup id.14373	rs2733072	G	A	0.109644	0.0228306	exposure	TRUE	1.57e-06	inferred	lyNfIi	0.4771
genus Eubacteriumfissicatenagroup id.14373	rs7104872	G	A	0.138612	0.0291906	exposure	TRUE	2.05e-06	inferred	lyNfIi	0.2157
genus Eubacteriumfissicatenagroup id.14373	rs151257695	A	G	0.20951	0.0454847	exposure	TRUE	4.1e-06	inferred	lyNfIi	0.0805
genus Eubacteriumfissicatenagroup id.14373	rs11876297	T	C	0.131469	0.0281712	exposure	TRUE	3.06e-06	inferred	lyNfIi	0.1372
genus Eubacteriumfissicatenagroup id.14373	rs6934739	A	G	0.111463	0.0252788	exposure	TRUE	1.04e-05	inferred	lyNfIi	0.4652
genus Eubacteriumfissicatenagroup id.14373	rs10147907	T	G	0.172263	0.039601	exposure	TRUE	1.36e-05	inferred	lyNfIi	0.2843
genus Eubacteriumfissicatenagroup id.14373	rs1768152	T	C	0.139489	0.0316186	exposure	TRUE	1.03e-05	inferred	lyNfIi	0.2952
genus Eubacteriumfissicatenagroup id.14373	rs11818408	G	A	0.10585	0.0237114	exposure	TRUE	8.04e-06	inferred	lyNfIi	0.1779
genus Eubacteriumhalliigroup id.11338	rs13116360	T	C	0.154124	0.0297185	exposure	TRUE	2.15e-07	inferred	4ttIc0	0.0527
genus Eubacteriumhalliigroup id.11338	rs949971	T	G	-0.0540164	0.0116101	exposure	TRUE	3.28e-06	inferred	4ttIc0	0.2157
genus Eubacteriumhalliigroup id.11338	rs10798999	C	T	0.0601661	0.0126752	exposure	TRUE	2.07e-06	inferred	4ttIc0	0.4781
genus Eubacteriumhalliigroup id.11338	rs60254196	A	G	-0.0522832	0.0111865	exposure	TRUE	2.96e-06	inferred	4ttIc0	0.0427
genus Eubacteriumhalliigroup id.11338	rs10808115	A	C	-0.0504747	0.0109922	exposure	TRUE	4.39e-06	inferred	4ttIc0	0.0626
genus Eubacteriumhalliigroup id.11338	rs74018587	C	T	0.208943	0.043822	exposure	TRUE	1.86e-06	inferred	4ttIc0	0.0537
genus Eubacteriumhalliigroup id.11338	rs6550770	T	C	-0.198087	0.0443545	exposure	TRUE	7.97e-06	inferred	4ttIc0	0.0915
genus Eubacteriumhalliigroup id.11338	rs10501370	C	T	-0.115589	0.0252489	exposure	TRUE	4.69e-06	inferred	4ttIc0	0.1233
genus Eubacteriumhalliigroup id.11338	rs281379	A	G	-0.0499523	0.0112153	exposure	TRUE	8.43e-06	inferred	4ttIc0	0.4602
genus Eubacteriumhalliigroup id.11338	rs78056098	G	T	-0.0507411	0.0113758	exposure	TRUE	8.18e-06	inferred	4ttIc0	0.0686
genus Eubacteriumhalliigroup id.11338	rs138531890	A	G	0.153138	0.0349456	exposure	TRUE	1.17e-05	inferred	4ttIc0	0.5408
genus Eubacteriumhalliigroup id.11338	rs28584818	A	G	0.126115	0.0268627	exposure	TRUE	2.67e-06	inferred	4ttIc0	0.3996
genus Eubacteriumhalliigroup id.11338	rs117748144	T	C	-0.126582	0.028712	exposure	TRUE	1.04e-05	inferred	4ttIc0	0.0517
genus Eubacteriumhalliigroup id.11338	rs17474256	G	A	0.0810805	0.0184573	exposure	TRUE	1.12e-05	inferred	4ttIc0	0.0368
genus Eubacteriumhalliigroup id.11338	rs630939	C	T	-0.0508914	0.0114352	exposure	TRUE	8.57e-06	inferred	4ttIc0	0.3608
genus Eubacteriumhalliigroup id.11338	rs17074066	T	C	-0.0813986	0.0189272	exposure	TRUE	1.7e-05	inferred	4ttIc0	0.3837
genus Eubacteriumnodatumgroup id.11297	rs34297067	A	G	-0.186907	0.0341475	exposure	TRUE	4.41e-08	inferred	B8WZLl	0.1044
genus Eubacteriumnodatumgroup id.11297	rs113893692	C	T	-0.185107	0.0403573	exposure	TRUE	4.5e-06	inferred	B8WZLl	0.0805
genus Eubacteriumnodatumgroup id.11297	rs77910827	C	T	0.201788	0.0413568	exposure	TRUE	1.07e-06	inferred	B8WZLl	0.5129
genus Eubacteriumnodatumgroup id.11297	rs61841040	G	T	0.160621	0.0341609	exposure	TRUE	2.58e-06	inferred	B8WZLl	0.0984
genus Eubacteriumnodatumgroup id.11297	rs9425984	T	C	-0.130234	0.0292347	exposure	TRUE	8.4e-06	inferred	B8WZLl	0.1392
genus Eubacteriumnodatumgroup id.11297	rs10263623	C	T	0.193496	0.0439023	exposure	TRUE	1.05e-05	inferred	B8WZLl	0.166
genus Eubacteriumnodatumgroup id.11297	rs11006576	A	G	-0.110167	0.024593	exposure	TRUE	7.48e-06	inferred	B8WZLl	0.4553
genus Eubacteriumnodatumgroup id.11297	rs7880204	T	C	-0.125454	0.0275303	exposure	TRUE	5.19e-06	inferred	B8WZLl	0.1034
genus Eubacteriumnodatumgroup id.11297	rs6818880	A	G	-0.110081	0.0245964	exposure	TRUE	7.62e-06	inferred	B8WZLl	0.2823
genus Eubacteriumnodatumgroup id.11297	rs10458299	T	C	-0.187753	0.041969	exposure	TRUE	7.69e-06	inferred	B8WZLl	0.2475
genus Eubacteriumnodatumgroup id.11297	rs7827125	C	T	0.1223	0.0271331	exposure	TRUE	6.56e-06	inferred	B8WZLl	0.2386
genus Eubacteriumoxidoreducensgroup id.11339	rs12423772	G	T	0.14098	0.0295029	exposure	TRUE	1.77e-06	inferred	GNV2ms	0.4473
genus Eubacteriumoxidoreducensgroup id.11339	rs2973294	G	T	0.0923559	0.0195439	exposure	TRUE	2.29e-06	inferred	GNV2ms	0.1501
genus Eubacteriumoxidoreducensgroup id.11339	rs34561138	G	A	0.216145	0.045992	exposure	TRUE	2.61e-06	inferred	GNV2ms	0.3429
genus Eubacteriumoxidoreducensgroup id.11339	rs440215	C	T	0.0932766	0.0195294	exposure	TRUE	1.79e-06	inferred	GNV2ms	0.4205
genus Eubacteriumoxidoreducensgroup id.11339	rs1425962	G	C	0.0906104	0.0200612	exposure	TRUE	6.28e-06	inferred	GNV2ms	0.0586
genus Eubacteriumoxidoreducensgroup id.11339	rs12129908	C	A	0.0893272	0.0198333	exposure	TRUE	6.67e-06	inferred	GNV2ms	0.4622
genus Eubacteriumrectalegroup id.14374	rs35398954	A	G	-0.0901402	0.0174602	exposure	TRUE	2.44e-07	inferred	ruxuwr	0.3598
genus Eubacteriumrectalegroup id.14374	rs117151453	G	C	-0.113141	0.0243541	exposure	TRUE	3.39e-06	inferred	ruxuwr	0.4344
genus Eubacteriumrectalegroup id.14374	rs16960159	C	G	-0.156596	0.0336234	exposure	TRUE	3.2e-06	inferred	ruxuwr	0.1968
genus Eubacteriumrectalegroup id.14374	rs314726	T	C	0.0528824	0.0109486	exposure	TRUE	1.37e-06	inferred	ruxuwr	0.0507
genus Eubacteriumrectalegroup id.14374	rs10797540	A	G	0.0503179	0.0108389	exposure	TRUE	3.45e-06	inferred	ruxuwr	0.0944
genus Eubacteriumrectalegroup id.14374	rs10248854	C	A	-0.0527827	0.0113463	exposure	TRUE	3.29e-06	inferred	ruxuwr	0.0477
genus Eubacteriumrectalegroup id.14374	rs3980709	A	T	-0.0622701	0.0140572	exposure	TRUE	9.43e-06	inferred	ruxuwr	0.0527
genus Eubacteriumrectalegroup id.14374	rs2884897	A	G	-0.129364	0.0289021	exposure	TRUE	7.61e-06	inferred	ruxuwr	0.4573
genus Eubacteriumrectalegroup id.14374	rs10892089	C	G	-0.0635522	0.0140072	exposure	TRUE	5.7e-06	inferred	ruxuwr	0.1213
genus Eubacteriumrectalegroup id.14374	rs143694765	T	C	0.0870025	0.019779	exposure	TRUE	1.09e-05	inferred	ruxuwr	0.161
genus Eubacteriumrectalegroup id.14374	rs59427698	A	G	-0.0576035	0.0130853	exposure	TRUE	1.07e-05	inferred	ruxuwr	0.2028
genus Eubacteriumrectalegroup id.14374	rs62547233	A	G	0.0536319	0.0120201	exposure	TRUE	8.12e-06	inferred	ruxuwr	0.3072
genus Eubacteriumruminantiumgroup id.11340	rs2116427	A	G	0.0911461	0.0182353	exposure	TRUE	5.78e-07	inferred	8E89P0	0.0636
genus Eubacteriumruminantiumgroup id.11340	rs139749	C	T	-0.0845439	0.0171791	exposure	TRUE	8.6e-07	inferred	8E89P0	0.4722
genus Eubacteriumruminantiumgroup id.11340	rs72836424	C	T	-0.139825	0.030069	exposure	TRUE	3.32e-06	inferred	8E89P0	0.1074
genus Eubacteriumruminantiumgroup id.11340	rs2229917	A	G	0.153538	0.0323922	exposure	TRUE	2.14e-06	inferred	8E89P0	0.4841
genus Eubacteriumruminantiumgroup id.11340	rs10131724	A	C	-0.199832	0.0414577	exposure	TRUE	1.43e-06	inferred	8E89P0	0.3827
genus Eubacteriumruminantiumgroup id.11340	rs16891896	G	A	-0.174787	0.0390573	exposure	TRUE	7.64e-06	inferred	8E89P0	0.3419
genus Eubacteriumruminantiumgroup id.11340	rs7000472	A	G	-0.0762282	0.016523	exposure	TRUE	3.96e-06	inferred	8E89P0	0.0586
genus Eubacteriumruminantiumgroup id.11340	rs13025464	T	C	-0.0737077	0.0163786	exposure	TRUE	6.79e-06	inferred	8E89P0	0.1541
genus Eubacteriumruminantiumgroup id.11340	rs2418654	C	T	-0.0748879	0.0165852	exposure	TRUE	6.32e-06	inferred	8E89P0	0.166
genus Eubacteriumruminantiumgroup id.11340	rs6676699	G	T	-0.0888124	0.0196447	exposure	TRUE	6.16e-06	inferred	8E89P0	0.2565
genus Eubacteriumruminantiumgroup id.11340	rs73139629	A	C	-0.115098	0.0247909	exposure	TRUE	3.44e-06	inferred	8E89P0	0.0666
genus Eubacteriumruminantiumgroup id.11340	rs112375806	T	A	0.143141	0.0293757	exposure	TRUE	1.1e-06	inferred	8E89P0	0.4781
genus Eubacteriumruminantiumgroup id.11340	rs606117	A	G	0.0833243	0.018056	exposure	TRUE	3.94e-06	inferred	8E89P0	0.4294
genus Eubacteriumruminantiumgroup id.11340	rs57340348	T	C	-0.0979429	0.0212166	exposure	TRUE	3.91e-06	inferred	8E89P0	0.2147
genus Eubacteriumruminantiumgroup id.11340	rs2817174	C	T	-0.0734306	0.0163687	exposure	TRUE	7.26e-06	inferred	8E89P0	0.332
genus Eubacteriumruminantiumgroup id.11340	rs10923018	G	A	0.0726438	0.0160924	exposure	TRUE	6.36e-06	inferred	8E89P0	0.2217
genus Eubacteriumruminantiumgroup id.11340	rs11637981	G	T	-0.073258	0.0160888	exposure	TRUE	5.28e-06	inferred	8E89P0	0.3618
genus Eubacteriumruminantiumgroup id.11340	rs17519472	C	T	0.107804	0.0233984	exposure	TRUE	4.08e-06	inferred	8E89P0	0.0954
genus Eubacteriumruminantiumgroup id.11340	rs209813	G	A	-0.103488	0.0236391	exposure	TRUE	1.2e-05	inferred	8E89P0	0.1322
genus Eubacteriumventriosumgroup id.11341	rs6048195	A	T	-0.0603594	0.011658	exposure	TRUE	2.25e-07	inferred	dI4H4W	0.0477
genus Eubacteriumventriosumgroup id.11341	rs73615400	T	C	-0.0956303	0.0193428	exposure	TRUE	7.65e-07	inferred	dI4H4W	0.3161
genus Eubacteriumventriosumgroup id.11341	rs57199565	T	C	0.0783394	0.0160257	exposure	TRUE	1.02e-06	inferred	dI4H4W	0.17
genus Eubacteriumventriosumgroup id.11341	rs11617697	A	G	-0.143349	0.0286241	exposure	TRUE	5.5e-07	inferred	dI4H4W	0.1074
genus Eubacteriumventriosumgroup id.11341	rs16884680	G	T	-0.0906428	0.0191909	exposure	TRUE	2.32e-06	inferred	dI4H4W	0.2435
genus Eubacteriumventriosumgroup id.11341	rs12964517	G	A	0.0587198	0.0123453	exposure	TRUE	1.97e-06	inferred	dI4H4W	0.3479
genus Eubacteriumventriosumgroup id.11341	rs876734	C	T	-0.0618696	0.0132532	exposure	TRUE	3.04e-06	inferred	dI4H4W	0.2406
genus Eubacteriumventriosumgroup id.11341	rs3809430	T	C	-0.0548171	0.0118426	exposure	TRUE	3.68e-06	inferred	dI4H4W	0.4791
genus Eubacteriumventriosumgroup id.11341	rs72783037	C	A	0.0658926	0.0143747	exposure	TRUE	4.56e-06	inferred	dI4H4W	0.1561
genus Eubacteriumventriosumgroup id.11341	rs73849225	T	C	0.0975711	0.0224388	exposure	TRUE	1.37e-05	inferred	dI4H4W	0.4175
genus Eubacteriumventriosumgroup id.11341	rs9316536	T	G	-0.0817111	0.0183121	exposure	TRUE	8.11e-06	inferred	dI4H4W	0.1163
genus Eubacteriumventriosumgroup id.11341	rs35179274	C	T	-0.0627263	0.013786	exposure	TRUE	5.36e-06	inferred	dI4H4W	0.1869
genus Eubacteriumventriosumgroup id.11341	rs78250280	G	A	0.0749762	0.0164404	exposure	TRUE	5.1e-06	inferred	dI4H4W	0.0905
genus Eubacteriumventriosumgroup id.11341	rs66746423	C	T	0.0751501	0.0164978	exposure	TRUE	5.23e-06	inferred	dI4H4W	0.0795
genus Eubacteriumventriosumgroup id.11341	rs6704822	A	G	0.0739179	0.0166705	exposure	TRUE	9.25e-06	inferred	dI4H4W	0.1491
genus Eubacteriumventriosumgroup id.11341	rs13082419	C	T	-0.0715522	0.016137	exposure	TRUE	9.25e-06	inferred	dI4H4W	0.2893
genus Eubacteriumventriosumgroup id.11341	rs66830358	T	A	0.0528752	0.0117972	exposure	TRUE	7.39e-06	inferred	dI4H4W	0.1362
genus Eubacteriumxylanophilumgroup id.14375	rs17830032	G	A	-0.160597	0.0310515	exposure	TRUE	2.32e-07	inferred	7KDahM	0.4125
genus Eubacteriumxylanophilumgroup id.14375	rs13239072	G	A	0.0687427	0.0142728	exposure	TRUE	1.46e-06	inferred	7KDahM	0.335
genus Eubacteriumxylanophilumgroup id.14375	rs79582700	C	G	-0.0951677	0.0199969	exposure	TRUE	1.94e-06	inferred	7KDahM	0.0646
genus Eubacteriumxylanophilumgroup id.14375	rs12980122	C	G	-0.108274	0.0238257	exposure	TRUE	5.51e-06	inferred	7KDahM	0.0845
genus Eubacteriumxylanophilumgroup id.14375	rs2012708	A	G	0.0573202	0.0126905	exposure	TRUE	6.28e-06	inferred	7KDahM	0.2753
genus Eubacteriumxylanophilumgroup id.14375	rs2213117	T	G	0.0877797	0.0189012	exposure	TRUE	3.42e-06	inferred	7KDahM	0.0537
genus Eubacteriumxylanophilumgroup id.14375	rs10140184	A	C	0.0576795	0.012599	exposure	TRUE	4.69e-06	inferred	7KDahM	0.0885
genus Eubacteriumxylanophilumgroup id.14375	rs10917203	A	C	0.0612633	0.0130917	exposure	TRUE	2.87e-06	inferred	7KDahM	0.3638
genus Eubacteriumxylanophilumgroup id.14375	rs112176119	C	T	-0.113455	0.0245762	exposure	TRUE	3.9e-06	inferred	7KDahM	0.161
genus Eubacteriumxylanophilumgroup id.14375	rs1999224	G	T	-0.0949051	0.0203503	exposure	TRUE	3.11e-06	inferred	7KDahM	0.4394
genus Eubacteriumxylanophilumgroup id.14375	rs75586835	A	G	-0.114498	0.0263455	exposure	TRUE	1.39e-05	inferred	7KDahM	0.0666
genus Eubacteriumxylanophilumgroup id.14375	rs4654122	C	G	0.0553508	0.0123588	exposure	TRUE	7.51e-06	inferred	7KDahM	0.1074
genus Faecalibacterium id.2057	rs12320842	C	G	0.094833	0.0163962	exposure	TRUE	7.3e-09	inferred	9KZ3Od	0.0268
genus Faecalibacterium id.2057	rs6910935	A	G	0.134864	0.0277032	exposure	TRUE	1.13e-06	inferred	9KZ3Od	0.0984
genus Faecalibacterium id.2057	rs1271565	C	T	-0.0576251	0.0119649	exposure	TRUE	1.46e-06	inferred	9KZ3Od	0.0895
genus Faecalibacterium id.2057	rs75499067	C	T	0.227585	0.0465522	exposure	TRUE	1.01e-06	inferred	9KZ3Od	0.1322
genus Faecalibacterium id.2057	rs9536330	T	C	-0.048317	0.010797	exposure	TRUE	7.64e-06	inferred	9KZ3Od	0.2724
genus Faecalibacterium id.2057	rs28376661	C	G	0.0504817	0.0109368	exposure	TRUE	3.92e-06	inferred	9KZ3Od	0.1491
genus Faecalibacterium id.2057	rs10927394	G	T	-0.232262	0.0512364	exposure	TRUE	5.81e-06	inferred	9KZ3Od	0.0696
genus Faecalibacterium id.2057	rs114946999	C	T	-0.0861565	0.01896	exposure	TRUE	5.52e-06	inferred	9KZ3Od	0.3738
genus Faecalibacterium id.2057	rs79656633	T	C	0.145631	0.0323019	exposure	TRUE	6.53e-06	inferred	9KZ3Od	0.0905
genus Faecalibacterium id.2057	rs61875484	C	G	0.0817953	0.018369	exposure	TRUE	8.47e-06	inferred	9KZ3Od	0.0537
genus Faecalibacterium id.2057	rs12753492	A	C	0.0641305	0.0149933	exposure	TRUE	1.89e-05	inferred	9KZ3Od	0.0636
genus Faecalibacterium id.2057	rs2835874	T	C	-0.0866356	0.0196496	exposure	TRUE	1.04e-05	inferred	9KZ3Od	0.1054
genus Faecalibacterium id.2057	rs11776390	T	C	-0.078354	0.017183	exposure	TRUE	5.12e-06	inferred	9KZ3Od	0.4085
genus FamilyXIIIAD3011group id.11293	rs9852893	C	G	0.0657834	0.0129056	exposure	TRUE	3.45e-07	inferred	Pro7hs	0.1133
genus FamilyXIIIAD3011group id.11293	rs62200412	C	T	-0.0800851	0.0163834	exposure	TRUE	1.02e-06	inferred	Pro7hs	0.1203
genus FamilyXIIIAD3011group id.11293	rs16840310	A	G	-0.0608052	0.0122149	exposure	TRUE	6.43e-07	inferred	Pro7hs	0.0736
genus FamilyXIIIAD3011group id.11293	rs72730932	C	A	-0.0899559	0.0177107	exposure	TRUE	3.79e-07	inferred	Pro7hs	0.1243
genus FamilyXIIIAD3011group id.11293	rs16940167	C	T	0.0732552	0.0159898	exposure	TRUE	4.62e-06	inferred	Pro7hs	0.2127
genus FamilyXIIIAD3011group id.11293	rs17156849	G	A	-0.112891	0.0245292	exposure	TRUE	4.18e-06	inferred	Pro7hs	0.3718
genus FamilyXIIIAD3011group id.11293	rs62029761	A	G	0.128753	0.0276002	exposure	TRUE	3.09e-06	inferred	Pro7hs	0.169
genus FamilyXIIIAD3011group id.11293	rs11736617	G	A	-0.0759493	0.0172101	exposure	TRUE	1.02e-05	inferred	Pro7hs	0.0626
genus FamilyXIIIAD3011group id.11293	rs12812672	T	C	-0.096065	0.020828	exposure	TRUE	3.98e-06	inferred	Pro7hs	0.0676
genus FamilyXIIIAD3011group id.11293	rs9276029	A	G	-0.0811384	0.0185669	exposure	TRUE	1.24e-05	inferred	Pro7hs	0.171
genus FamilyXIIIAD3011group id.11293	rs12911842	A	T	-0.0811976	0.0183335	exposure	TRUE	9.47e-06	inferred	Pro7hs	0.164
genus FamilyXIIIAD3011group id.11293	rs149302	T	C	-0.0645635	0.0143225	exposure	TRUE	6.55e-06	inferred	Pro7hs	0.1759
genus FamilyXIIIAD3011group id.11293	rs9837139	A	G	0.10752	0.0240482	exposure	TRUE	7.78e-06	inferred	Pro7hs	0.168
genus FamilyXIIIAD3011group id.11293	rs739451	C	T	0.0649589	0.0147534	exposure	TRUE	1.07e-05	inferred	Pro7hs	0.0815
genus FamilyXIIIAD3011group id.11293	rs11126423	C	T	0.0904399	0.0196301	exposure	TRUE	4.08e-06	inferred	Pro7hs	0.2565
genus FamilyXIIIUCG001 id.11294	rs1426266	T	C	-0.0665521	0.0137151	exposure	TRUE	1.22e-06	inferred	pk419Y	0.0427
genus FamilyXIIIUCG001 id.11294	rs12049454	T	C	-0.0647298	0.0134065	exposure	TRUE	1.38e-06	inferred	pk419Y	0.0706
genus FamilyXIIIUCG001 id.11294	rs3842897	G	A	-0.112639	0.0242751	exposure	TRUE	3.48e-06	inferred	pk419Y	0.3012
genus FamilyXIIIUCG001 id.11294	rs116979587	T	A	-0.121679	0.0260821	exposure	TRUE	3.08e-06	inferred	pk419Y	0.2962
genus FamilyXIIIUCG001 id.11294	rs62414802	C	T	-0.0611904	0.013457	exposure	TRUE	5.44e-06	inferred	pk419Y	0.1859
genus FamilyXIIIUCG001 id.11294	rs2276529	C	G	-0.0759406	0.0165099	exposure	TRUE	4.23e-06	inferred	pk419Y	0.0646
genus FamilyXIIIUCG001 id.11294	rs112362903	A	G	-0.149047	0.0333271	exposure	TRUE	7.74e-06	inferred	pk419Y	0.2982
genus FamilyXIIIUCG001 id.11294	rs8076666	A	G	0.088655	0.0198094	exposure	TRUE	7.63e-06	inferred	pk419Y	0.1501
genus FamilyXIIIUCG001 id.11294	rs7119679	G	A	-0.0809085	0.0174782	exposure	TRUE	3.67e-06	inferred	pk419Y	0.0517
genus FamilyXIIIUCG001 id.11294	rs76463770	A	G	0.19313	0.0419866	exposure	TRUE	4.23e-06	inferred	pk419Y	0.1362
genus Flavonifractor id.2059	rs12030302	A	G	-0.0692276	0.0137467	exposure	TRUE	4.76e-07	inferred	1fR01u	0.0765
genus Flavonifractor id.2059	rs806808	T	C	0.0667272	0.0136557	exposure	TRUE	1.03e-06	inferred	1fR01u	0.0636
genus Flavonifractor id.2059	rs34066017	A	G	0.0764294	0.0159789	exposure	TRUE	1.73e-06	inferred	1fR01u	0.1103
genus Flavonifractor id.2059	rs11811696	T	C	-0.116063	0.0241012	exposure	TRUE	1.47e-06	inferred	1fR01u	0.4911
genus Flavonifractor id.2059	rs11642826	G	C	0.14686	0.0325191	exposure	TRUE	6.3e-06	inferred	1fR01u	0.1093
genus Flavonifractor id.2059	rs114873521	C	T	-0.130067	0.0294087	exposure	TRUE	9.75e-06	inferred	1fR01u	0.2455
genus Flavonifractor id.2059	rs6761463	G	C	-0.083392	0.0184596	exposure	TRUE	6.26e-06	inferred	1fR01u	0.165
genus Flavonifractor id.2059	rs12038887	C	G	0.0942719	0.0211646	exposure	TRUE	8.42e-06	inferred	1fR01u	0.4761
genus Fusicatenibacter id.11305	rs4378146	A	C	-0.0616691	0.0125259	exposure	TRUE	8.51e-07	inferred	sqVYLW	0.2018
genus Fusicatenibacter id.11305	rs62353480	A	G	-0.0701397	0.0145589	exposure	TRUE	1.45e-06	inferred	sqVYLW	0.167
genus Fusicatenibacter id.11305	rs704418	T	C	0.0739124	0.0151073	exposure	TRUE	9.96e-07	inferred	sqVYLW	0.4652
genus Fusicatenibacter id.11305	rs2132128	G	A	-0.0771914	0.0160344	exposure	TRUE	1.48e-06	inferred	sqVYLW	0.0765
genus Fusicatenibacter id.11305	rs206581	A	G	-0.0568339	0.0127894	exposure	TRUE	8.84e-06	inferred	sqVYLW	0.4314
genus Fusicatenibacter id.11305	rs62187631	T	C	-0.0710571	0.015924	exposure	TRUE	8.11e-06	inferred	sqVYLW	0.2087
genus Fusicatenibacter id.11305	rs2025938	G	A	-0.0967298	0.0205426	exposure	TRUE	2.49e-06	inferred	sqVYLW	0.165
genus Fusicatenibacter id.11305	rs3303	T	C	-0.0953657	0.020407	exposure	TRUE	2.97e-06	inferred	sqVYLW	0.0765
genus Fusicatenibacter id.11305	rs2039204	T	A	-0.0497414	0.0107941	exposure	TRUE	4.06e-06	inferred	sqVYLW	0.2416
genus Fusicatenibacter id.11305	rs8028026	A	G	-0.0792146	0.0180505	exposure	TRUE	1.14e-05	inferred	sqVYLW	0.5408
genus Fusicatenibacter id.11305	rs1864685	A	C	-0.0494799	0.0108105	exposure	TRUE	4.72e-06	inferred	sqVYLW	0.1402
genus Fusicatenibacter id.11305	rs792108	T	C	-0.0508345	0.0113843	exposure	TRUE	8e-06	inferred	sqVYLW	0.171
genus Fusicatenibacter id.11305	rs60254196	A	G	-0.0492427	0.0109365	exposure	TRUE	6.71e-06	inferred	sqVYLW	0.0616
genus Fusicatenibacter id.11305	rs9905659	G	A	-0.061617	0.0136576	exposure	TRUE	6.44e-06	inferred	sqVYLW	0.1859
genus Fusicatenibacter id.11305	rs8063430	T	C	-0.104026	0.022217	exposure	TRUE	2.84e-06	inferred	sqVYLW	0.1779
genus Fusicatenibacter id.11305	rs6515626	G	A	0.141575	0.0313559	exposure	TRUE	6.33e-06	inferred	sqVYLW	0.3539
genus Fusicatenibacter id.11305	rs10439674	A	G	-0.0572129	0.0130007	exposure	TRUE	1.08e-05	inferred	sqVYLW	0.0915
genus Fusicatenibacter id.11305	rs167879	C	T	-0.0659543	0.0148763	exposure	TRUE	9.27e-06	inferred	sqVYLW	0.0596
genus Fusicatenibacter id.11305	rs73103914	A	G	-0.0597324	0.0134458	exposure	TRUE	8.89e-06	inferred	sqVYLW	0.1879
genus Gordonibacter id.821	rs76287110	A	T	-0.242965	0.0466177	exposure	TRUE	1.87e-07	inferred	N74zA7	0.2068
genus Gordonibacter id.821	rs7294633	C	T	0.12867	0.0249946	exposure	TRUE	2.63e-07	inferred	N74zA7	0.3539
genus Gordonibacter id.821	rs7220558	A	T	0.116884	0.0234834	exposure	TRUE	6.45e-07	inferred	N74zA7	0.0835
genus Gordonibacter id.821	rs71545975	A	G	-0.153972	0.0338918	exposure	TRUE	5.54e-06	inferred	N74zA7	0.1193
genus Gordonibacter id.821	rs35042269	C	A	-0.180293	0.0403296	exposure	TRUE	7.8e-06	inferred	N74zA7	0.1889
genus Gordonibacter id.821	rs72714787	C	A	0.181405	0.0377102	exposure	TRUE	1.51e-06	inferred	N74zA7	0.0785
genus Gordonibacter id.821	rs322296	G	A	0.17869	0.037722	exposure	TRUE	2.17e-06	inferred	N74zA7	0.4761
genus Gordonibacter id.821	rs72939513	A	G	-0.21399	0.0490592	exposure	TRUE	1.29e-05	inferred	N74zA7	0.0755
genus Gordonibacter id.821	rs3765837	T	G	-0.190729	0.0433608	exposure	TRUE	1.09e-05	inferred	N74zA7	0.173
genus Gordonibacter id.821	rs13412653	A	C	0.107597	0.0239228	exposure	TRUE	6.87e-06	inferred	N74zA7	0.4324
genus Gordonibacter id.821	rs117347059	G	C	-0.128261	0.0285123	exposure	TRUE	6.85e-06	inferred	N74zA7	0.1044
genus Gordonibacter id.821	rs16955299	G	A	-0.196423	0.0433538	exposure	TRUE	5.88e-06	inferred	N74zA7	0.0537
genus Gordonibacter id.821	rs4596722	A	G	0.102908	0.0231571	exposure	TRUE	8.83e-06	inferred	N74zA7	0.3509
genus Gordonibacter id.821	rs768830	G	A	0.149852	0.0333315	exposure	TRUE	6.93e-06	inferred	N74zA7	0.0706
genus Gordonibacter id.821	rs61934597	C	T	-0.172495	0.0388567	exposure	TRUE	9.03e-06	inferred	N74zA7	0.1292
genus Haemophilus id.3698	rs12191680	C	G	0.106544	0.0200323	exposure	TRUE	1.05e-07	inferred	7kyOdJ	0.166
genus Haemophilus id.3698	rs9382510	C	T	-0.093521	0.0172649	exposure	TRUE	6.07e-08	inferred	7kyOdJ	0.4433
genus Haemophilus id.3698	rs9574096	A	T	-0.0736375	0.0155227	exposure	TRUE	2.1e-06	inferred	7kyOdJ	0.1014
genus Haemophilus id.3698	rs76022354	C	T	0.244638	0.0505504	exposure	TRUE	1.3e-06	inferred	7kyOdJ	0.165
genus Haemophilus id.3698	rs111582866	G	A	-0.124265	0.026016	exposure	TRUE	1.78e-06	inferred	7kyOdJ	0.2753
genus Haemophilus id.3698	rs9895850	T	C	-0.192957	0.0416755	exposure	TRUE	3.66e-06	inferred	7kyOdJ	0.0785
genus Haemophilus id.3698	rs35509	G	A	0.128249	0.0268779	exposure	TRUE	1.83e-06	inferred	7kyOdJ	0.4374
genus Haemophilus id.3698	rs78909003	T	C	-0.246256	0.0503924	exposure	TRUE	1.03e-06	inferred	7kyOdJ	0.0825
genus Haemophilus id.3698	rs9328464	T	C	0.0723095	0.0148799	exposure	TRUE	1.18e-06	inferred	7kyOdJ	0.0328
genus Haemophilus id.3698	rs4822728	T	C	0.0705861	0.0151388	exposure	TRUE	3.12e-06	inferred	7kyOdJ	0.0497
genus Haemophilus id.3698	rs10840326	C	G	-0.0677384	0.0151463	exposure	TRUE	7.74e-06	inferred	7kyOdJ	0.492
genus Haemophilus id.3698	rs12876183	T	A	0.0749201	0.016711	exposure	TRUE	7.35e-06	inferred	7kyOdJ	0.2455
genus Haemophilus id.3698	rs10781340	G	A	0.0948915	0.0203221	exposure	TRUE	3.02e-06	inferred	7kyOdJ	0.3618
genus Haemophilus id.3698	rs56310940	G	C	-0.108393	0.0247052	exposure	TRUE	1.15e-05	inferred	7kyOdJ	0.0497
genus Holdemanella id.11393	rs761624	C	G	0.0959801	0.0179537	exposure	TRUE	8.99e-08	inferred	PmUg0f	0.2376
genus Holdemanella id.11393	rs607782	T	C	-0.0854214	0.0172515	exposure	TRUE	7.36e-07	inferred	PmUg0f	0.2217
genus Holdemanella id.11393	rs75764681	T	C	-0.283103	0.0598999	exposure	TRUE	2.29e-06	inferred	PmUg0f	0.0179
genus Holdemanella id.11393	rs73011279	T	C	-0.0961669	0.0199336	exposure	TRUE	1.4e-06	inferred	PmUg0f	0.1799
genus Holdemanella id.11393	rs4541991	T	C	-0.0927334	0.0194435	exposure	TRUE	1.85e-06	inferred	PmUg0f	0.1531
genus Holdemanella id.11393	rs1830029	C	G	-0.0954096	0.021093	exposure	TRUE	6.09e-06	inferred	PmUg0f	0.166
genus Holdemanella id.11393	rs12513188	G	A	0.0903906	0.0195276	exposure	TRUE	3.68e-06	inferred	PmUg0f	0.2465
genus Holdemanella id.11393	rs12415649	G	C	0.0839384	0.0190567	exposure	TRUE	1.06e-05	inferred	PmUg0f	0.2356
genus Holdemanella id.11393	rs1926302	G	A	-0.107972	0.0231421	exposure	TRUE	3.08e-06	inferred	PmUg0f	0.3817
genus Holdemanella id.11393	rs17586763	T	C	-0.227285	0.0510135	exposure	TRUE	8.37e-06	inferred	PmUg0f	0.159
genus Holdemanella id.11393	rs8113760	G	A	0.078999	0.01734	exposure	TRUE	5.22e-06	inferred	PmUg0f	0.2078
genus Holdemanella id.11393	rs34187114	C	A	-0.104505	0.022601	exposure	TRUE	3.77e-06	inferred	PmUg0f	0.0626
genus Holdemanella id.11393	rs35228298	G	A	0.0934832	0.0202886	exposure	TRUE	4.07e-06	inferred	PmUg0f	0.3082
genus Holdemanella id.11393	rs62113381	T	C	-0.105447	0.0232029	exposure	TRUE	5.5e-06	inferred	PmUg0f	0.3519
genus Holdemania id.2157	rs1867876	T	C	0.0842919	0.0162192	exposure	TRUE	2.02e-07	inferred	y32J8e	0.0616
genus Holdemania id.2157	rs9500080	C	T	0.0926764	0.0178886	exposure	TRUE	2.21e-07	inferred	y32J8e	0.4662
genus Holdemania id.2157	rs6133067	T	C	0.0910829	0.0178561	exposure	TRUE	3.38e-07	inferred	y32J8e	0.0795
genus Holdemania id.2157	rs150096134	T	A	0.162139	0.0332089	exposure	TRUE	1.05e-06	inferred	y32J8e	0.1024
genus Holdemania id.2157	rs41438744	C	G	-0.12487	0.027013	exposure	TRUE	3.79e-06	inferred	y32J8e	0.0517
genus Holdemania id.2157	rs77293403	A	G	0.164556	0.0341775	exposure	TRUE	1.47e-06	inferred	y32J8e	0.4583
genus Holdemania id.2157	rs80149660	C	T	-0.232987	0.0519183	exposure	TRUE	7.2e-06	inferred	y32J8e	0.0626
genus Holdemania id.2157	rs116500994	G	T	-0.13755	0.0293386	exposure	TRUE	2.75e-06	inferred	y32J8e	0.2942
genus Holdemania id.2157	rs55888180	C	G	0.128671	0.0282795	exposure	TRUE	5.37e-06	inferred	y32J8e	0.0726
genus Holdemania id.2157	rs4146507	C	T	0.079488	0.0177002	exposure	TRUE	7.1e-06	inferred	y32J8e	0.2217
genus Holdemania id.2157	rs111745969	A	G	0.120677	0.0265781	exposure	TRUE	5.61e-06	inferred	y32J8e	0.0875
genus Holdemania id.2157	rs113593397	A	G	-0.128935	0.0282526	exposure	TRUE	5.03e-06	inferred	y32J8e	0.3111
genus Holdemania id.2157	rs10885477	T	C	-0.135137	0.0301894	exposure	TRUE	7.6e-06	inferred	y32J8e	0.0527
genus Holdemania id.2157	rs9529719	T	C	0.074038	0.0160494	exposure	TRUE	3.97e-06	inferred	y32J8e	0.0457
genus Holdemania id.2157	rs967319	T	C	0.0788638	0.0176744	exposure	TRUE	8.12e-06	inferred	y32J8e	0.0586
genus Holdemania id.2157	rs12701617	A	G	-0.0660617	0.0149427	exposure	TRUE	9.82e-06	inferred	y32J8e	0.2346
genus Holdemania id.2157	rs73139538	G	A	-0.148594	0.0327469	exposure	TRUE	5.69e-06	inferred	y32J8e	0.325
genus Holdemania id.2157	rs11080063	G	A	-0.0665238	0.0149837	exposure	TRUE	9.01e-06	inferred	y32J8e	0.2465
genus Howardella id.2000	rs901099	T	G	-0.12718	0.0250924	exposure	TRUE	4.01e-07	inferred	BrDR7e	0.1074
genus Howardella id.2000	rs1484873	A	G	-0.227831	0.046335	exposure	TRUE	8.79e-07	inferred	BrDR7e	0.501
genus Howardella id.2000	rs17167098	G	A	-0.169366	0.0352068	exposure	TRUE	1.5e-06	inferred	BrDR7e	0.0686
genus Howardella id.2000	rs609430	T	G	-0.112045	0.0239328	exposure	TRUE	2.85e-06	inferred	BrDR7e	0.1133
genus Howardella id.2000	rs36081916	T	C	-0.18123	0.0402987	exposure	TRUE	6.89e-06	inferred	BrDR7e	0.0676
genus Howardella id.2000	rs12452946	A	G	-0.105833	0.0228941	exposure	TRUE	3.79e-06	inferred	BrDR7e	0.1113
genus Howardella id.2000	rs61771805	A	T	-0.136779	0.0296811	exposure	TRUE	4.06e-06	inferred	BrDR7e	0.1233
genus Howardella id.2000	rs672217	G	A	0.164146	0.0349993	exposure	TRUE	2.73e-06	inferred	BrDR7e	0.339
genus Howardella id.2000	rs3791893	A	G	0.147035	0.034023	exposure	TRUE	1.55e-05	inferred	BrDR7e	0.1869
genus Howardella id.2000	rs10048062	C	T	-0.147352	0.0336531	exposure	TRUE	1.19e-05	inferred	BrDR7e	0.1412
genus Howardella id.2000	rs2154047	C	A	-0.192557	0.0420093	exposure	TRUE	4.57e-06	inferred	BrDR7e	0.3121
genus Hungatella id.11306	rs13128780	T	C	-0.149725	0.0312777	exposure	TRUE	1.69e-06	inferred	T1vR0h	0.1173
genus Hungatella id.11306	rs72759041	G	T	-0.126025	0.0282242	exposure	TRUE	8e-06	inferred	T1vR0h	0.1451
genus Hungatella id.11306	rs10044993	C	A	0.139547	0.0316748	exposure	TRUE	1.05e-05	inferred	T1vR0h	0.3668
genus Hungatella id.11306	rs13249325	T	G	-0.100023	0.0225883	exposure	TRUE	9.51e-06	inferred	T1vR0h	0.1243
genus Hungatella id.11306	rs17092615	G	A	0.152235	0.0337867	exposure	TRUE	6.61e-06	inferred	T1vR0h	0.2346
genus Intestinibacter id.11345	rs10805326	G	A	0.0775151	0.0139665	exposure	TRUE	2.86e-08	inferred	UT28wu	0.2783
genus Intestinibacter id.11345	rs4327025	G	A	-0.0810346	0.0154397	exposure	TRUE	1.53e-07	inferred	UT28wu	0.3121
genus Intestinibacter id.11345	rs478972	T	C	-0.142681	0.0297116	exposure	TRUE	1.57e-06	inferred	UT28wu	0.0378
genus Intestinibacter id.11345	rs6875660	C	T	0.0890455	0.0193905	exposure	TRUE	4.39e-06	inferred	UT28wu	0.0606
genus Intestinibacter id.11345	rs16938435	T	C	-0.112189	0.0235439	exposure	TRUE	1.89e-06	inferred	UT28wu	0.4245
genus Intestinibacter id.11345	rs6062862	A	G	0.0924508	0.0204658	exposure	TRUE	6.26e-06	inferred	UT28wu	0.3519
genus Intestinibacter id.11345	rs118030283	G	A	-0.151829	0.0324471	exposure	TRUE	2.88e-06	inferred	UT28wu	0.1948
genus Intestinibacter id.11345	rs11109097	C	T	0.0624272	0.0138539	exposure	TRUE	6.6e-06	inferred	UT28wu	0.2992
genus Intestinibacter id.11345	rs9348442	C	T	0.099082	0.0221625	exposure	TRUE	7.8e-06	inferred	UT28wu	0.0596
genus Intestinibacter id.11345	rs447950	A	G	0.0628342	0.0136652	exposure	TRUE	4.26e-06	inferred	UT28wu	0.0944
genus Intestinibacter id.11345	rs62430350	T	C	0.151096	0.0351476	exposure	TRUE	1.72e-05	inferred	UT28wu	0.0577
genus Intestinibacter id.11345	rs2702387	A	G	0.0608559	0.0132145	exposure	TRUE	4.12e-06	inferred	UT28wu	0.2575
genus Intestinibacter id.11345	rs68093214	C	T	0.0662258	0.0149877	exposure	TRUE	9.93e-06	inferred	UT28wu	0.1233
genus Intestinibacter id.11345	rs2098844	C	T	-0.0575295	0.0128416	exposure	TRUE	7.47e-06	inferred	UT28wu	0.4195
genus Intestinibacter id.11345	rs893394	G	A	0.0583322	0.0130729	exposure	TRUE	8.12e-06	inferred	UT28wu	0.0875
genus Intestinimonas id.2062	rs11258178	A	G	0.0660742	0.0134139	exposure	TRUE	8.4e-07	inferred	WhYaqf	0.3956
genus Intestinimonas id.2062	rs12226153	A	G	-0.151142	0.0306922	exposure	TRUE	8.46e-07	inferred	WhYaqf	0.1292
genus Intestinimonas id.2062	rs4784055	T	C	-0.175324	0.038599	exposure	TRUE	5.57e-06	inferred	WhYaqf	0.4145
genus Intestinimonas id.2062	rs716604	A	G	0.0818068	0.0165992	exposure	TRUE	8.29e-07	inferred	WhYaqf	0.0616
genus Intestinimonas id.2062	rs2930225	G	T	0.0729524	0.0152948	exposure	TRUE	1.84e-06	inferred	WhYaqf	0.3479
genus Intestinimonas id.2062	rs62240188	G	A	0.130074	0.0267179	exposure	TRUE	1.13e-06	inferred	WhYaqf	0.0765
genus Intestinimonas id.2062	rs2731794	C	T	0.120632	0.0257529	exposure	TRUE	2.81e-06	inferred	WhYaqf	0.504
genus Intestinimonas id.2062	rs7170984	T	C	-0.0658116	0.0140767	exposure	TRUE	2.94e-06	inferred	WhYaqf	0.2197
genus Intestinimonas id.2062	rs10262702	T	C	0.0918017	0.0194885	exposure	TRUE	2.47e-06	inferred	WhYaqf	0.0596
genus Intestinimonas id.2062	rs12566247	T	A	0.0637084	0.0135355	exposure	TRUE	2.52e-06	inferred	WhYaqf	0.2584
genus Intestinimonas id.2062	rs1859797	G	A	0.060368	0.0131793	exposure	TRUE	4.64e-06	inferred	WhYaqf	0.0616
genus Intestinimonas id.2062	rs17067892	C	T	0.107194	0.0250013	exposure	TRUE	1.81e-05	inferred	WhYaqf	0.0557
genus Intestinimonas id.2062	rs72982915	C	T	0.183158	0.0402743	exposure	TRUE	5.42e-06	inferred	WhYaqf	0.0686
genus Intestinimonas id.2062	rs994794	G	C	-0.141905	0.0315074	exposure	TRUE	6.67e-06	inferred	WhYaqf	0.0457
genus Intestinimonas id.2062	rs4113676	A	C	-0.218507	0.0490152	exposure	TRUE	8.27e-06	inferred	WhYaqf	0.2753
genus Intestinimonas id.2062	rs9823439	T	C	-0.0581947	0.0131455	exposure	TRUE	9.56e-06	inferred	WhYaqf	0.1879
genus Intestinimonas id.2062	rs62427239	C	A	0.162658	0.0367647	exposure	TRUE	9.68e-06	inferred	WhYaqf	0.2903
genus Intestinimonas id.2062	rs2276760	A	G	-0.0685233	0.0152546	exposure	TRUE	7.06e-06	inferred	WhYaqf	0.0457
genus Intestinimonas id.2062	rs6934519	C	T	0.0692373	0.0151154	exposure	TRUE	4.64e-06	inferred	WhYaqf	0.4414
genus Intestinimonas id.2062	rs1000888	C	G	-0.0585038	0.013219	exposure	TRUE	9.61e-06	inferred	WhYaqf	0.0398
genus Lachnoclostridium id.11308	rs6112314	A	C	-0.0561715	0.0108174	exposure	TRUE	2.07e-07	inferred	IVAdzc	0.0845
genus Lachnoclostridium id.11308	rs62285313	A	G	0.0864203	0.0181565	exposure	TRUE	1.94e-06	inferred	IVAdzc	0.493
genus Lachnoclostridium id.11308	rs78068103	A	G	0.0886199	0.0194248	exposure	TRUE	5.06e-06	inferred	IVAdzc	0.3698
genus Lachnoclostridium id.11308	rs615997	T	C	0.0511752	0.0106491	exposure	TRUE	1.54e-06	inferred	IVAdzc	0.0527
genus Lachnoclostridium id.11308	rs61915992	A	T	0.0803876	0.0172209	exposure	TRUE	3.04e-06	inferred	IVAdzc	0.1044
genus Lachnoclostridium id.11308	rs789029	C	T	-0.0641289	0.0137974	exposure	TRUE	3.35e-06	inferred	IVAdzc	0.0885
genus Lachnoclostridium id.11308	rs12566975	T	C	-0.0468097	0.0105787	exposure	TRUE	9.65e-06	inferred	IVAdzc	0.3648
genus Lachnoclostridium id.11308	rs4738679	G	A	-0.0520267	0.011404	exposure	TRUE	5.06e-06	inferred	IVAdzc	0.3966
genus Lachnoclostridium id.11308	rs1031599	G	T	-0.078627	0.0175644	exposure	TRUE	7.59e-06	inferred	IVAdzc	0.499
genus Lachnoclostridium id.11308	rs72829893	G	T	0.117472	0.0268103	exposure	TRUE	1.18e-05	inferred	IVAdzc	0.1233
genus Lachnoclostridium id.11308	rs3821998	C	A	-0.0864066	0.0192519	exposure	TRUE	7.18e-06	inferred	IVAdzc	0.505
genus Lachnoclostridium id.11308	rs2385421	A	G	0.0746186	0.0180734	exposure	TRUE	3.65e-05	inferred	IVAdzc	0.0855
genus Lachnoclostridium id.11308	rs1528479	G	A	-0.0497798	0.0111919	exposure	TRUE	8.67e-06	inferred	IVAdzc	0.0656
genus Lachnoclostridium id.11308	rs1997204	T	C	-0.108075	0.0242022	exposure	TRUE	7.99e-06	inferred	IVAdzc	0.0915
genus Lachnoclostridium id.11308	rs62028349	G	C	0.0469989	0.0105971	exposure	TRUE	9.2e-06	inferred	IVAdzc	0.1889
genus Lachnospira id.2004	rs13157098	A	G	-0.0768058	0.0155312	exposure	TRUE	7.6e-07	inferred	AfNUxK	0.167
genus Lachnospira id.2004	rs4923324	G	A	-0.0617321	0.0133387	exposure	TRUE	3.69e-06	inferred	AfNUxK	0.1133
genus Lachnospira id.2004	rs56791201	T	C	0.051823	0.0110697	exposure	TRUE	2.85e-06	inferred	AfNUxK	0.1252
genus Lachnospira id.2004	rs2326833	C	G	-0.078495	0.017109	exposure	TRUE	4.48e-06	inferred	AfNUxK	0.3181
genus Lachnospira id.2004	rs4686798	T	C	0.0531826	0.0113747	exposure	TRUE	2.93e-06	inferred	AfNUxK	0.3857
genus Lachnospira id.2004	rs159484	G	A	0.0794668	0.0176999	exposure	TRUE	7.13e-06	inferred	AfNUxK	0.2386
genus Lachnospira id.2004	rs2520509	A	G	0.0519063	0.011578	exposure	TRUE	7.35e-06	inferred	AfNUxK	0.4573
genus LachnospiraceaeFCS020group id.11314	rs7249113	G	A	0.0679483	0.0133496	exposure	TRUE	3.58e-07	inferred	fF2j6Z	0.498
genus LachnospiraceaeFCS020group id.11314	rs12078956	C	G	0.106101	0.0222904	exposure	TRUE	1.94e-06	inferred	fF2j6Z	0.0845
genus LachnospiraceaeFCS020group id.11314	rs369444	C	G	0.125481	0.0259008	exposure	TRUE	1.27e-06	inferred	fF2j6Z	0.1213
genus LachnospiraceaeFCS020group id.11314	rs72793667	A	G	-0.116881	0.0246589	exposure	TRUE	2.14e-06	inferred	fF2j6Z	0.0915
genus LachnospiraceaeFCS020group id.11314	rs1363769	T	C	-0.200628	0.0449372	exposure	TRUE	8.02e-06	inferred	fF2j6Z	0.0328
genus LachnospiraceaeFCS020group id.11314	rs10093861	G	A	-0.0568869	0.0121152	exposure	TRUE	2.66e-06	inferred	fF2j6Z	0.2555
genus LachnospiraceaeFCS020group id.11314	rs9788306	C	T	-0.062804	0.0130744	exposure	TRUE	1.56e-06	inferred	fF2j6Z	0.4543
genus LachnospiraceaeFCS020group id.11314	rs113859143	G	C	-0.108906	0.0242055	exposure	TRUE	6.82e-06	inferred	fF2j6Z	0.0358
genus LachnospiraceaeFCS020group id.11314	rs9919338	G	C	-0.0553339	0.0120621	exposure	TRUE	4.49e-06	inferred	fF2j6Z	0.0636
genus LachnospiraceaeFCS020group id.11314	rs35035870	T	C	-0.190615	0.0414403	exposure	TRUE	4.23e-06	inferred	fF2j6Z	0.4781
genus LachnospiraceaeFCS020group id.11314	rs2862811	T	C	0.0564927	0.0121736	exposure	TRUE	3.47e-06	inferred	fF2j6Z	0.2863
genus LachnospiraceaeFCS020group id.11314	rs1254846	G	A	0.105963	0.0232501	exposure	TRUE	5.18e-06	inferred	fF2j6Z	0.2813
genus LachnospiraceaeFCS020group id.11314	rs4452603	T	G	0.0604208	0.0135965	exposure	TRUE	8.84e-06	inferred	fF2j6Z	0.0835
genus LachnospiraceaeFCS020group id.11314	rs2322265	C	T	-0.0666305	0.0141577	exposure	TRUE	2.52e-06	inferred	fF2j6Z	0.4523
genus LachnospiraceaeFCS020group id.11314	rs3999074	G	T	-0.0550587	0.0121847	exposure	TRUE	6.22e-06	inferred	fF2j6Z	0.2843
genus LachnospiraceaeFCS020group id.11314	rs9308097	A	G	0.055381	0.0123659	exposure	TRUE	7.52e-06	inferred	fF2j6Z	0.4364
genus LachnospiraceaeNC2004group id.11316	rs6116753	G	A	0.0994748	0.0209139	exposure	TRUE	1.97e-06	inferred	nM1Ox6	0.0626
genus LachnospiraceaeNC2004group id.11316	rs3756315	A	G	-0.0883469	0.0188397	exposure	TRUE	2.74e-06	inferred	nM1Ox6	0.1779
genus LachnospiraceaeNC2004group id.11316	rs12127733	G	A	0.115182	0.0246006	exposure	TRUE	2.84e-06	inferred	nM1Ox6	0.1064
genus LachnospiraceaeNC2004group id.11316	rs17067076	G	A	-0.154631	0.0352194	exposure	TRUE	1.13e-05	inferred	nM1Ox6	0.0547
genus LachnospiraceaeNC2004group id.11316	rs1331592	C	G	0.0948806	0.0208369	exposure	TRUE	5.28e-06	inferred	nM1Ox6	0.2286
genus LachnospiraceaeNC2004group id.11316	rs1928659	T	C	0.102522	0.0226445	exposure	TRUE	5.97e-06	inferred	nM1Ox6	0.0765
genus LachnospiraceaeNC2004group id.11316	rs1929743	T	C	0.0837206	0.0190318	exposure	TRUE	1.09e-05	inferred	nM1Ox6	0.2495
genus LachnospiraceaeNC2004group id.11316	rs12863463	G	A	-0.156365	0.0345372	exposure	TRUE	5.97e-06	inferred	nM1Ox6	0.3121
genus LachnospiraceaeNC2004group id.11316	rs117467633	T	C	-0.169687	0.0383169	exposure	TRUE	9.49e-06	inferred	nM1Ox6	0.339
genus LachnospiraceaeNC2004group id.11316	rs12208226	C	A	-0.154739	0.0340372	exposure	TRUE	5.46e-06	inferred	nM1Ox6	0.2396
genus LachnospiraceaeND3007group id.11317	rs9932954	A	G	-0.0561864	0.0115984	exposure	TRUE	1.27e-06	inferred	hwqzYi	0.2445
genus LachnospiraceaeND3007group id.11317	rs13110238	C	G	-0.0636978	0.0142041	exposure	TRUE	7.31e-06	inferred	hwqzYi	0.3191
genus LachnospiraceaeND3007group id.11317	rs72776675	T	C	-0.0647067	0.014797	exposure	TRUE	1.23e-05	inferred	hwqzYi	0.175
genus LachnospiraceaeND3007group id.11317	rs2861203	G	A	0.0572304	0.0127279	exposure	TRUE	6.91e-06	inferred	hwqzYi	0.4284
genus LachnospiraceaeNK4A136group id.11319	rs12362320	G	C	0.0573168	0.0115466	exposure	TRUE	6.91e-07	inferred	khVUBq	0.4483
genus LachnospiraceaeNK4A136group id.11319	rs954878	A	G	-0.0520656	0.0109082	exposure	TRUE	1.81e-06	inferred	khVUBq	0.2783
genus LachnospiraceaeNK4A136group id.11319	rs7832116	A	G	-0.0714756	0.0151703	exposure	TRUE	2.46e-06	inferred	khVUBq	0.336
genus LachnospiraceaeNK4A136group id.11319	rs7616165	G	T	-0.230542	0.0483465	exposure	TRUE	1.86e-06	inferred	khVUBq	0.0895
genus LachnospiraceaeNK4A136group id.11319	rs76193507	A	G	-0.22973	0.0499776	exposure	TRUE	4.29e-06	inferred	khVUBq	0.4682
genus LachnospiraceaeNK4A136group id.11319	rs11263806	A	G	-0.0524615	0.0116758	exposure	TRUE	7.02e-06	inferred	khVUBq	0.4871
genus LachnospiraceaeNK4A136group id.11319	rs73044693	A	G	-0.10758	0.0229884	exposure	TRUE	2.87e-06	inferred	khVUBq	0.1879
genus LachnospiraceaeNK4A136group id.11319	rs160061	A	G	0.0513831	0.0108094	exposure	TRUE	2e-06	inferred	khVUBq	0.3956
genus LachnospiraceaeNK4A136group id.11319	rs7073658	T	G	-0.0499621	0.0109693	exposure	TRUE	5.25e-06	inferred	khVUBq	0.0905
genus LachnospiraceaeNK4A136group id.11319	rs68104925	T	C	-0.0549104	0.0115385	exposure	TRUE	1.95e-06	inferred	khVUBq	0.3708
genus LachnospiraceaeNK4A136group id.11319	rs12611395	A	G	-0.0902532	0.0199652	exposure	TRUE	6.17e-06	inferred	khVUBq	0.4046
genus LachnospiraceaeNK4A136group id.11319	rs2880566	T	C	0.0599578	0.0134693	exposure	TRUE	8.53e-06	inferred	khVUBq	0.0666
genus LachnospiraceaeNK4A136group id.11319	rs28540839	A	C	0.0508285	0.0110591	exposure	TRUE	4.31e-06	inferred	khVUBq	0.0368
genus LachnospiraceaeNK4A136group id.11319	rs59805249	T	C	0.0936162	0.0207982	exposure	TRUE	6.76e-06	inferred	khVUBq	0.0567
genus LachnospiraceaeNK4A136group id.11319	rs10952110	G	T	0.0487709	0.0109614	exposure	TRUE	8.61e-06	inferred	khVUBq	0.1461
genus LachnospiraceaeNK4A136group id.11319	rs4955932	T	C	-0.0492283	0.0109388	exposure	TRUE	6.78e-06	inferred	khVUBq	0.4503
genus LachnospiraceaeUCG001 id.11321	rs437876	T	C	0.0784637	0.0144768	exposure	TRUE	5.96e-08	inferred	M5VrXi	0.3867
genus LachnospiraceaeUCG001 id.11321	rs985416	C	T	0.0970258	0.0181807	exposure	TRUE	9.46e-08	inferred	M5VrXi	0.1163
genus LachnospiraceaeUCG001 id.11321	rs2050911	G	A	0.0751466	0.0153934	exposure	TRUE	1.05e-06	inferred	M5VrXi	0.3042
genus LachnospiraceaeUCG001 id.11321	rs10815577	C	G	-0.0683706	0.0143691	exposure	TRUE	1.95e-06	inferred	M5VrXi	0.2227
genus LachnospiraceaeUCG001 id.11321	rs573933	T	C	-0.107898	0.0232346	exposure	TRUE	3.42e-06	inferred	M5VrXi	0.3728
genus LachnospiraceaeUCG001 id.11321	rs78848836	A	G	-0.118868	0.0259753	exposure	TRUE	4.74e-06	inferred	M5VrXi	0.3509
genus LachnospiraceaeUCG001 id.11321	rs9403580	C	T	0.107801	0.0229777	exposure	TRUE	2.71e-06	inferred	M5VrXi	0.1024
genus LachnospiraceaeUCG001 id.11321	rs7213933	T	A	-0.0816269	0.01838	exposure	TRUE	8.95e-06	inferred	M5VrXi	0.2714
genus LachnospiraceaeUCG001 id.11321	rs8104225	A	G	0.0892098	0.0197665	exposure	TRUE	6.39e-06	inferred	M5VrXi	0.1948
genus LachnospiraceaeUCG001 id.11321	rs74034332	G	A	0.168045	0.0382637	exposure	TRUE	1.12e-05	inferred	M5VrXi	0.1899
genus LachnospiraceaeUCG001 id.11321	rs62496417	T	G	-0.0748504	0.0165681	exposure	TRUE	6.25e-06	inferred	M5VrXi	0.0457
genus LachnospiraceaeUCG001 id.11321	rs2371284	T	C	-0.0761893	0.0170127	exposure	TRUE	7.52e-06	inferred	M5VrXi	0.0835
genus LachnospiraceaeUCG001 id.11321	rs12131224	C	T	0.117095	0.02591	exposure	TRUE	6.2e-06	inferred	M5VrXi	0.1441
genus LachnospiraceaeUCG001 id.11321	rs4981345	T	C	-0.0681973	0.0149831	exposure	TRUE	5.32e-06	inferred	M5VrXi	0.1491
genus LachnospiraceaeUCG001 id.11321	rs79476906	T	A	-0.087088	0.0197008	exposure	TRUE	9.85e-06	inferred	M5VrXi	0.1093
genus LachnospiraceaeUCG001 id.11321	rs7341608	T	C	-0.0784757	0.0177648	exposure	TRUE	9.99e-06	inferred	M5VrXi	0.2058
genus LachnospiraceaeUCG004 id.11324	rs12747809	G	A	-0.062197	0.0125685	exposure	TRUE	7.47e-07	inferred	nL8nby	0.2237
genus LachnospiraceaeUCG004 id.11324	rs2882478	G	A	-0.0577091	0.0118338	exposure	TRUE	1.08e-06	inferred	nL8nby	0.0517
genus LachnospiraceaeUCG004 id.11324	rs12673420	G	A	0.0554351	0.0118375	exposure	TRUE	2.83e-06	inferred	nL8nby	0.4414
genus LachnospiraceaeUCG004 id.11324	rs2444793	C	T	-0.0542433	0.0118188	exposure	TRUE	4.44e-06	inferred	nL8nby	0.34
genus LachnospiraceaeUCG004 id.11324	rs2726805	A	G	0.0548397	0.0120844	exposure	TRUE	5.68e-06	inferred	nL8nby	0.3002
genus LachnospiraceaeUCG004 id.11324	rs11128180	A	G	0.0648288	0.0140126	exposure	TRUE	3.72e-06	inferred	nL8nby	0.1243
genus LachnospiraceaeUCG004 id.11324	rs12894272	A	G	0.0579792	0.0125229	exposure	TRUE	3.66e-06	inferred	nL8nby	0.4702
genus LachnospiraceaeUCG004 id.11324	rs233486	A	G	-0.0799088	0.017766	exposure	TRUE	6.86e-06	inferred	nL8nby	0.0934
genus LachnospiraceaeUCG004 id.11324	rs35182105	A	G	-0.109724	0.024221	exposure	TRUE	5.89e-06	inferred	nL8nby	0.4085
genus LachnospiraceaeUCG004 id.11324	rs6656451	C	T	-0.05436	0.011947	exposure	TRUE	5.36e-06	inferred	nL8nby	0.4553
genus LachnospiraceaeUCG004 id.11324	rs12072562	T	C	0.133104	0.0303566	exposure	TRUE	1.16e-05	inferred	nL8nby	0.0726
genus LachnospiraceaeUCG004 id.11324	rs2706242	G	C	-0.0901399	0.0199712	exposure	TRUE	6.38e-06	inferred	nL8nby	0.4394
genus LachnospiraceaeUCG004 id.11324	rs7629954	A	G	0.108441	0.023825	exposure	TRUE	5.32e-06	inferred	nL8nby	0.0686
genus LachnospiraceaeUCG008 id.11328	rs10793103	C	T	0.0974344	0.0181279	exposure	TRUE	7.67e-08	inferred	l00RNB	0.2614
genus LachnospiraceaeUCG008 id.11328	rs9873555	G	C	-0.121162	0.0233467	exposure	TRUE	2.11e-07	inferred	l00RNB	0.3042
genus LachnospiraceaeUCG008 id.11328	rs13024781	T	C	-0.0798769	0.0168846	exposure	TRUE	2.24e-06	inferred	l00RNB	0.162
genus LachnospiraceaeUCG008 id.11328	rs10741777	T	C	-0.0973842	0.0194791	exposure	TRUE	5.75e-07	inferred	l00RNB	0.503
genus LachnospiraceaeUCG008 id.11328	rs955844	A	C	0.112064	0.0228369	exposure	TRUE	9.24e-07	inferred	l00RNB	0.1402
genus LachnospiraceaeUCG008 id.11328	rs67078837	T	C	-0.0845848	0.0170693	exposure	TRUE	7.22e-07	inferred	l00RNB	0.2406
genus LachnospiraceaeUCG008 id.11328	rs62277846	C	T	0.102292	0.0212319	exposure	TRUE	1.45e-06	inferred	l00RNB	0.0577
genus LachnospiraceaeUCG008 id.11328	rs10801803	G	A	-0.117029	0.0243085	exposure	TRUE	1.48e-06	inferred	l00RNB	0.2356
genus LachnospiraceaeUCG008 id.11328	rs61944774	A	G	0.179838	0.0393797	exposure	TRUE	4.95e-06	inferred	l00RNB	0.4583
genus LachnospiraceaeUCG008 id.11328	rs75356640	G	A	0.136523	0.0303128	exposure	TRUE	6.67e-06	inferred	l00RNB	0.0885
genus LachnospiraceaeUCG008 id.11328	rs57254474	G	A	0.0886511	0.0199045	exposure	TRUE	8.44e-06	inferred	l00RNB	0.1998
genus LachnospiraceaeUCG008 id.11328	rs57091572	A	G	-0.110443	0.0235801	exposure	TRUE	2.82e-06	inferred	l00RNB	0.1571
genus LachnospiraceaeUCG010 id.11330	rs11192447	A	G	0.126592	0.024345	exposure	TRUE	1.99e-07	inferred	7LDf00	0.1193
genus LachnospiraceaeUCG010 id.11330	rs9981767	A	C	0.0655062	0.0131994	exposure	TRUE	6.95e-07	inferred	7LDf00	0.0746
genus LachnospiraceaeUCG010 id.11330	rs74315802	G	T	0.0867262	0.0183477	exposure	TRUE	2.28e-06	inferred	7LDf00	0.2744
genus LachnospiraceaeUCG010 id.11330	rs12346653	C	T	0.0657686	0.0139569	exposure	TRUE	2.45e-06	inferred	7LDf00	0.2187
genus LachnospiraceaeUCG010 id.11330	rs10414815	T	C	0.10453	0.0230253	exposure	TRUE	5.63e-06	inferred	7LDf00	0.1839
genus LachnospiraceaeUCG010 id.11330	rs72761829	A	T	0.111884	0.0238893	exposure	TRUE	2.82e-06	inferred	7LDf00	0.3608
genus LachnospiraceaeUCG010 id.11330	rs72894958	C	T	0.222263	0.0486425	exposure	TRUE	4.89e-06	inferred	7LDf00	0.163
genus LachnospiraceaeUCG010 id.11330	rs336138	G	T	0.0779543	0.0171865	exposure	TRUE	5.74e-06	inferred	7LDf00	0.3837
genus LachnospiraceaeUCG010 id.11330	rs4576377	A	C	-0.0572001	0.0127043	exposure	TRUE	6.72e-06	inferred	7LDf00	0.0716
genus LachnospiraceaeUCG010 id.11330	rs2833528	C	T	-0.0562148	0.0127763	exposure	TRUE	1.08e-05	inferred	7LDf00	0.0477
genus LachnospiraceaeUCG010 id.11330	rs2153460	A	T	-0.0684038	0.0156562	exposure	TRUE	1.25e-05	inferred	7LDf00	0.1213
genus LachnospiraceaeUCG010 id.11330	rs17730011	G	A	-0.0702357	0.015706	exposure	TRUE	7.75e-06	inferred	7LDf00	0.3161
genus Lactobacillus id.1837	rs921925	A	C	0.0985077	0.0203229	exposure	TRUE	1.25e-06	inferred	lzvNIn	0.4274
genus Lactobacillus id.1837	rs16861661	G	A	-0.183147	0.038148	exposure	TRUE	1.58e-06	inferred	lzvNIn	0.3569
genus Lactobacillus id.1837	rs768253	T	G	-0.079195	0.0171791	exposure	TRUE	4.03e-06	inferred	lzvNIn	0.5676
genus Lactobacillus id.1837	rs11674854	C	T	-0.0852686	0.0176504	exposure	TRUE	1.36e-06	inferred	lzvNIn	0.0497
genus Lactobacillus id.1837	rs328312	T	A	0.0815092	0.0169441	exposure	TRUE	1.51e-06	inferred	lzvNIn	0.4473
genus Lactobacillus id.1837	rs6092149	A	T	-0.0801344	0.017149	exposure	TRUE	2.97e-06	inferred	lzvNIn	0.4433
genus Lactobacillus id.1837	rs75127669	C	A	0.139784	0.0310414	exposure	TRUE	6.7e-06	inferred	lzvNIn	0.0626
genus Lactobacillus id.1837	rs77478751	A	G	-0.219886	0.0475759	exposure	TRUE	3.8e-06	inferred	lzvNIn	0.2157
genus Lactobacillus id.1837	rs1530559	G	A	0.0804001	0.0178207	exposure	TRUE	6.43e-06	inferred	lzvNIn	0.0706
genus Lactobacillus id.1837	rs62314653	C	A	0.187692	0.0394585	exposure	TRUE	1.97e-06	inferred	lzvNIn	0.3907
genus Lactobacillus id.1837	rs7399658	G	A	-0.107134	0.0221883	exposure	TRUE	1.38e-06	inferred	lzvNIn	0.0537
genus Lactobacillus id.1837	rs12693845	C	T	-0.0805447	0.0177429	exposure	TRUE	5.64e-06	inferred	lzvNIn	0.2624
genus Lactococcus id.1851	rs34757988	G	C	0.122294	0.0228976	exposure	TRUE	9.25e-08	inferred	j2qmQ9	0.2584
genus Lactococcus id.1851	rs757872	G	C	0.140799	0.027582	exposure	TRUE	3.31e-07	inferred	j2qmQ9	0.2217
genus Lactococcus id.1851	rs123059	T	C	-0.13671	0.0274694	exposure	TRUE	6.46e-07	inferred	j2qmQ9	0.2823
genus Lactococcus id.1851	rs4766997	C	T	0.114599	0.023839	exposure	TRUE	1.53e-06	inferred	j2qmQ9	0.0656
genus Lactococcus id.1851	rs10417872	T	G	0.118306	0.024522	exposure	TRUE	1.4e-06	inferred	j2qmQ9	0.0646
genus Lactococcus id.1851	rs6674304	C	T	0.200758	0.0442121	exposure	TRUE	5.6e-06	inferred	j2qmQ9	0.326
genus Lactococcus id.1851	rs7992246	T	C	0.104232	0.0230786	exposure	TRUE	6.29e-06	inferred	j2qmQ9	0.2962
genus Lactococcus id.1851	rs55910161	C	T	0.146426	0.0307367	exposure	TRUE	1.9e-06	inferred	j2qmQ9	0.1352
genus Lactococcus id.1851	rs12621813	G	A	0.108423	0.0239978	exposure	TRUE	6.24e-06	inferred	j2qmQ9	0.0686
genus Lactococcus id.1851	rs2293361	C	T	-0.199221	0.0430969	exposure	TRUE	3.79e-06	inferred	j2qmQ9	0.2058
genus Lactococcus id.1851	rs17168302	G	A	0.191857	0.0424761	exposure	TRUE	6.28e-06	inferred	j2qmQ9	0.3469
genus Marvinbryantia id.2005	rs61884471	G	A	0.124426	0.0248431	exposure	TRUE	5.49e-07	inferred	pQtn6q	0.0527
genus Marvinbryantia id.2005	rs2724813	A	G	-0.0840769	0.0167551	exposure	TRUE	5.22e-07	inferred	pQtn6q	0.4523
genus Marvinbryantia id.2005	rs1187983	C	T	-0.0935456	0.0193174	exposure	TRUE	1.28e-06	inferred	pQtn6q	0.1223
genus Marvinbryantia id.2005	rs2842896	C	T	-0.0649396	0.0131146	exposure	TRUE	7.36e-07	inferred	pQtn6q	0.4583
genus Marvinbryantia id.2005	rs11645029	G	C	-0.060618	0.0131551	exposure	TRUE	4.07e-06	inferred	pQtn6q	0.0706
genus Marvinbryantia id.2005	rs12963345	G	C	-0.059681	0.0132289	exposure	TRUE	6.44e-06	inferred	pQtn6q	0.2008
genus Marvinbryantia id.2005	rs2863363	A	G	0.0634861	0.0136323	exposure	TRUE	3.21e-06	inferred	pQtn6q	0.5278
genus Marvinbryantia id.2005	rs72948274	A	C	-0.126354	0.0272212	exposure	TRUE	3.45e-06	inferred	pQtn6q	0.3678
genus Marvinbryantia id.2005	rs146541147	G	A	0.118845	0.0268423	exposure	TRUE	9.53e-06	inferred	pQtn6q	0.2624
genus Marvinbryantia id.2005	rs11620597	T	C	0.119479	0.0271688	exposure	TRUE	1.09e-05	inferred	pQtn6q	0.0845
genus Marvinbryantia id.2005	rs8006832	G	T	-0.0952415	0.0216699	exposure	TRUE	1.11e-05	inferred	pQtn6q	0.0577
genus Marvinbryantia id.2005	rs3125832	A	C	0.0679323	0.015012	exposure	TRUE	6.03e-06	inferred	pQtn6q	0.1113
genus Methanobrevibacter id.123	rs76029318	T	C	0.222849	0.0454319	exposure	TRUE	9.34e-07	inferred	yxqlNv	0.4672
genus Methanobrevibacter id.123	rs10202904	T	G	-0.112811	0.0239106	exposure	TRUE	2.38e-06	inferred	yxqlNv	0.341
genus Methanobrevibacter id.123	rs894996	C	A	0.214213	0.0456045	exposure	TRUE	2.64e-06	inferred	yxqlNv	0.2853
genus Methanobrevibacter id.123	rs11018665	A	T	0.113013	0.0254343	exposure	TRUE	8.86e-06	inferred	yxqlNv	0.3241
genus Methanobrevibacter id.123	rs1334944	T	C	0.115197	0.0255492	exposure	TRUE	6.52e-06	inferred	yxqlNv	0.1779
genus Methanobrevibacter id.123	rs6776814	T	C	-0.188956	0.0419905	exposure	TRUE	6.8e-06	inferred	yxqlNv	0.0895
genus Methanobrevibacter id.123	rs4779844	G	C	0.109639	0.0247979	exposure	TRUE	9.81e-06	inferred	yxqlNv	0.0646
genus Methanobrevibacter id.123	rs4802933	A	G	-0.135628	0.0308139	exposure	TRUE	1.07e-05	inferred	yxqlNv	0.0716
genus Odoribacter id.952	rs503751	C	G	0.0618294	0.0118887	exposure	TRUE	1.99e-07	inferred	toJya8	0.3757
genus Odoribacter id.952	rs77779484	G	A	-0.133489	0.0268526	exposure	TRUE	6.65e-07	inferred	toJya8	0.4066
genus Odoribacter id.952	rs10423795	C	T	0.0550695	0.0121164	exposure	TRUE	5.49e-06	inferred	toJya8	0.0746
genus Odoribacter id.952	rs6856150	G	A	0.0881922	0.0194146	exposure	TRUE	5.56e-06	inferred	toJya8	0.169
genus Odoribacter id.952	rs10093869	A	G	-0.0577795	0.0125389	exposure	TRUE	4.07e-06	inferred	toJya8	0.3012
genus Odoribacter id.952	rs4793970	A	G	-0.0576329	0.0129154	exposure	TRUE	8.11e-06	inferred	toJya8	0.5199
genus Odoribacter id.952	rs74553962	T	G	0.121449	0.0264106	exposure	TRUE	4.26e-06	inferred	toJya8	0.1183
genus Odoribacter id.952	rs28417404	A	G	-0.0726896	0.0161372	exposure	TRUE	6.65e-06	inferred	toJya8	0.0626
genus Odoribacter id.952	rs16918425	A	T	0.0999781	0.0223785	exposure	TRUE	7.91e-06	inferred	toJya8	0.0586
genus Olsenella id.822	rs1035588	A	G	-0.108148	0.0236848	exposure	TRUE	4.97e-06	inferred	67oBXA	0.3827
genus Olsenella id.822	rs62112538	C	T	-0.19943	0.0407033	exposure	TRUE	9.6e-07	inferred	67oBXA	0.2117
genus Olsenella id.822	rs35225860	A	G	-0.223604	0.0482391	exposure	TRUE	3.56e-06	inferred	67oBXA	0.34
genus Olsenella id.822	rs72691585	C	A	-0.249079	0.0520814	exposure	TRUE	1.73e-06	inferred	67oBXA	0.0567
genus Olsenella id.822	rs9460691	C	A	0.119966	0.0268645	exposure	TRUE	7.98e-06	inferred	67oBXA	0.2863
genus Olsenella id.822	rs17148768	G	A	0.140434	0.0295602	exposure	TRUE	2.03e-06	inferred	67oBXA	0.4225
genus Olsenella id.822	rs61090148	A	G	-0.104783	0.0231343	exposure	TRUE	5.92e-06	inferred	67oBXA	0.0805
genus Olsenella id.822	rs7540303	C	T	0.108044	0.023638	exposure	TRUE	4.86e-06	inferred	67oBXA	0.0686
genus Olsenella id.822	rs2759329	G	A	-0.111131	0.0237218	exposure	TRUE	2.8e-06	inferred	67oBXA	0.4215
genus Olsenella id.822	rs6046522	C	T	0.122938	0.0269928	exposure	TRUE	5.25e-06	inferred	67oBXA	0.3469
genus Olsenella id.822	rs8066522	G	A	-0.106529	0.0240379	exposure	TRUE	9.35e-06	inferred	67oBXA	0.2167
genus Oscillibacter id.2063	rs234108	A	G	0.0749553	0.0152632	exposure	TRUE	9.07e-07	inferred	P4RY1o	0.0726
genus Oscillibacter id.2063	rs36095275	C	T	-0.0752368	0.0156861	exposure	TRUE	1.62e-06	inferred	P4RY1o	0.2396
genus Oscillibacter id.2063	rs11627628	T	C	0.143961	0.0290223	exposure	TRUE	7.04e-07	inferred	P4RY1o	0.2445
genus Oscillibacter id.2063	rs9393920	A	G	-0.0744662	0.0151081	exposure	TRUE	8.27e-07	inferred	P4RY1o	0.0944
genus Oscillibacter id.2063	rs133832	A	C	-0.0795527	0.0162411	exposure	TRUE	9.67e-07	inferred	P4RY1o	0.3131
genus Oscillibacter id.2063	rs12649930	T	G	0.121589	0.0259612	exposure	TRUE	2.82e-06	inferred	P4RY1o	0.0616
genus Oscillibacter id.2063	rs75453768	G	T	0.12212	0.0268629	exposure	TRUE	5.47e-06	inferred	P4RY1o	0.1392
genus Oscillibacter id.2063	rs16866406	A	G	0.0988765	0.0208795	exposure	TRUE	2.18e-06	inferred	P4RY1o	0.1044
genus Oscillibacter id.2063	rs761240	T	G	-0.17664	0.0388812	exposure	TRUE	5.54e-06	inferred	P4RY1o	0.4801
genus Oscillibacter id.2063	rs4506202	A	G	-0.0711323	0.0152261	exposure	TRUE	2.99e-06	inferred	P4RY1o	0.3618
genus Oscillibacter id.2063	rs61883564	A	G	-0.101351	0.0221016	exposure	TRUE	4.52e-06	inferred	P4RY1o	0.5159
genus Oscillibacter id.2063	rs16934185	A	G	-0.129568	0.028157	exposure	TRUE	4.19e-06	inferred	P4RY1o	0.1243
genus Oscillibacter id.2063	rs12417956	C	G	0.0785431	0.0174075	exposure	TRUE	6.42e-06	inferred	P4RY1o	0.4592
genus Oscillibacter id.2063	rs6901560	C	G	0.0855032	0.018693	exposure	TRUE	4.78e-06	inferred	P4RY1o	0.1988
genus Oscillibacter id.2063	rs62206502	C	A	-0.0681423	0.0151349	exposure	TRUE	6.72e-06	inferred	P4RY1o	0.0865
genus Oscillibacter id.2063	rs137917150	T	A	-0.174992	0.0388394	exposure	TRUE	6.62e-06	inferred	P4RY1o	0.0666
genus Oscillibacter id.2063	rs11990279	T	C	-0.0824934	0.0180457	exposure	TRUE	4.85e-06	inferred	P4RY1o	0.4354
genus Oscillospira id.2064	rs12206468	G	A	-0.133016	0.0269733	exposure	TRUE	8.17e-07	inferred	Wm4JVW	0.0636
genus Oscillospira id.2064	rs73038677	T	A	-0.08321	0.0168666	exposure	TRUE	8.08e-07	inferred	Wm4JVW	0.0726
genus Oscillospira id.2064	rs1954532	T	C	-0.0826246	0.0175252	exposure	TRUE	2.42e-06	inferred	Wm4JVW	0.2087
genus Oscillospira id.2064	rs28889936	A	C	0.114051	0.0252838	exposure	TRUE	6.46e-06	inferred	Wm4JVW	0.1083
genus Oscillospira id.2064	rs751183	T	C	-0.0774322	0.0172216	exposure	TRUE	6.92e-06	inferred	Wm4JVW	0.1471
genus Oscillospira id.2064	rs8076323	A	G	0.0715392	0.0156539	exposure	TRUE	4.88e-06	inferred	Wm4JVW	0.0696
genus Oscillospira id.2064	rs72866977	A	C	-0.130569	0.0281674	exposure	TRUE	3.56e-06	inferred	Wm4JVW	0.1819
genus Oscillospira id.2064	rs62422654	C	T	0.0898456	0.0198088	exposure	TRUE	5.74e-06	inferred	Wm4JVW	0.2455
genus Oscillospira id.2064	rs12925026	T	C	0.13559	0.030678	exposure	TRUE	9.88e-06	inferred	Wm4JVW	0.2575
genus Oxalobacter id.2978	rs4428215	G	A	0.130293	0.0242237	exposure	TRUE	7.5e-08	inferred	2v0Grs	0.1531
genus Oxalobacter id.2978	rs736744	C	T	0.117882	0.0211262	exposure	TRUE	2.41e-08	inferred	2v0Grs	0.0765
genus Oxalobacter id.2978	rs6000536	C	T	-0.130992	0.0253804	exposure	TRUE	2.45e-07	inferred	2v0Grs	0.0716
genus Oxalobacter id.2978	rs36057338	G	T	0.207847	0.0421439	exposure	TRUE	8.15e-07	inferred	2v0Grs	0.0596
genus Oxalobacter id.2978	rs6071435	T	A	-0.105512	0.021489	exposure	TRUE	9.1e-07	inferred	2v0Grs	0.1382
genus Oxalobacter id.2978	rs12002250	A	C	0.217122	0.0466317	exposure	TRUE	3.22e-06	inferred	2v0Grs	0.0755
genus Oxalobacter id.2978	rs1569853	T	C	-0.138078	0.0296981	exposure	TRUE	3.33e-06	inferred	2v0Grs	0.0785
genus Oxalobacter id.2978	rs11108500	A	G	-0.199099	0.0427327	exposure	TRUE	3.17e-06	inferred	2v0Grs	0.2604
genus Oxalobacter id.2978	rs10464997	G	A	0.137691	0.0294804	exposure	TRUE	3e-06	inferred	2v0Grs	0.2107
genus Oxalobacter id.2978	rs111966731	T	C	0.213114	0.047162	exposure	TRUE	6.22e-06	inferred	2v0Grs	0.3638
genus Oxalobacter id.2978	rs6993398	G	A	0.127217	0.0278855	exposure	TRUE	5.06e-06	inferred	2v0Grs	0.1531
genus Oxalobacter id.2978	rs3862635	C	T	-0.172142	0.0394026	exposure	TRUE	1.25e-05	inferred	2v0Grs	0.4155
genus Parabacteroides id.954	rs60884758	C	T	-0.0702667	0.0142249	exposure	TRUE	7.82e-07	inferred	yc6xoc	0.0467
genus Parabacteroides id.954	rs3860755	G	C	0.0558784	0.0116625	exposure	TRUE	1.66e-06	inferred	yc6xoc	0.0666
genus Parabacteroides id.954	rs4236095	G	A	0.0761961	0.0157042	exposure	TRUE	1.22e-06	inferred	yc6xoc	0.0348
genus Parabacteroides id.954	rs115602804	G	A	0.10308	0.0222736	exposure	TRUE	3.69e-06	inferred	yc6xoc	0.4274
genus Parabacteroides id.954	rs114567323	T	C	0.186478	0.0405199	exposure	TRUE	4.18e-06	inferred	yc6xoc	0.3082
genus Parabacteroides id.954	rs7298818	C	T	0.0888832	0.0200902	exposure	TRUE	9.68e-06	inferred	yc6xoc	0.1252
genus Parabacteroides id.954	rs6657302	T	C	-0.10452	0.0225521	exposure	TRUE	3.58e-06	inferred	yc6xoc	0.165
genus Parabacteroides id.954	rs11965579	G	C	0.162824	0.0381863	exposure	TRUE	2.01e-05	inferred	yc6xoc	0.0517
genus Parabacteroides id.954	rs17141986	G	C	0.0500303	0.0111459	exposure	TRUE	7.17e-06	inferred	yc6xoc	0.1282
genus Parabacteroides id.954	rs72893646	A	T	-0.0715594	0.0156668	exposure	TRUE	4.93e-06	inferred	yc6xoc	0.0765
genus Paraprevotella id.962	rs2081023	A	G	-0.122561	0.0236507	exposure	TRUE	2.19e-07	inferred	n8flxr	0.4185
genus Paraprevotella id.962	rs9900242	A	G	-0.0852967	0.0175212	exposure	TRUE	1.13e-06	inferred	n8flxr	0.0646
genus Paraprevotella id.962	rs9602779	A	C	-0.106692	0.0220264	exposure	TRUE	1.27e-06	inferred	n8flxr	0.1392
genus Paraprevotella id.962	rs140997932	T	C	-0.162376	0.0354178	exposure	TRUE	4.55e-06	inferred	n8flxr	0.1879
genus Paraprevotella id.962	rs145020347	A	G	-0.12465	0.0262323	exposure	TRUE	2.02e-06	inferred	n8flxr	0.0596
genus Paraprevotella id.962	rs4767113	C	T	0.0882466	0.018382	exposure	TRUE	1.58e-06	inferred	n8flxr	0.1024
genus Paraprevotella id.962	rs3008582	T	C	0.10572	0.0227246	exposure	TRUE	3.28e-06	inferred	n8flxr	0.1322
genus Paraprevotella id.962	rs4756632	G	T	-0.138905	0.0289897	exposure	TRUE	1.65e-06	inferred	n8flxr	0.3459
genus Paraprevotella id.962	rs10842464	T	C	-0.0758215	0.0172568	exposure	TRUE	1.11e-05	inferred	n8flxr	0.0934
genus Paraprevotella id.962	rs3801748	G	A	0.0779721	0.0171691	exposure	TRUE	5.59e-06	inferred	n8flxr	0.2873
genus Paraprevotella id.962	rs7240324	T	G	-0.10229	0.0226948	exposure	TRUE	6.57e-06	inferred	n8flxr	0.1909
genus Paraprevotella id.962	rs17109926	A	G	-0.0988335	0.0216172	exposure	TRUE	4.83e-06	inferred	n8flxr	0.173
genus Paraprevotella id.962	rs17785622	A	G	0.248065	0.0524304	exposure	TRUE	2.23e-06	inferred	n8flxr	0.3608
genus Parasutterella id.2892	rs2387977	T	C	-0.0681778	0.0134756	exposure	TRUE	4.21e-07	inferred	Mmtapx	0.2724
genus Parasutterella id.2892	rs7572229	G	A	0.066273	0.0132736	exposure	TRUE	5.95e-07	inferred	Mmtapx	0.3141
genus Parasutterella id.2892	rs35414597	T	A	-0.0684946	0.0142143	exposure	TRUE	1.44e-06	inferred	Mmtapx	0.2147
genus Parasutterella id.2892	rs6828768	C	T	0.0636852	0.0132645	exposure	TRUE	1.58e-06	inferred	Mmtapx	0.1571
genus Parasutterella id.2892	rs10899911	A	G	-0.0717102	0.0148151	exposure	TRUE	1.3e-06	inferred	Mmtapx	0.4583
genus Parasutterella id.2892	rs7303158	C	T	0.0646859	0.0134256	exposure	TRUE	1.45e-06	inferred	Mmtapx	0.0775
genus Parasutterella id.2892	rs78383039	T	C	-0.146315	0.0297119	exposure	TRUE	8.46e-07	inferred	Mmtapx	0.339
genus Parasutterella id.2892	rs35055552	T	C	0.109554	0.0235433	exposure	TRUE	3.27e-06	inferred	Mmtapx	0.0964
genus Parasutterella id.2892	rs2090816	A	C	0.0840967	0.0177315	exposure	TRUE	2.11e-06	inferred	Mmtapx	0.0497
genus Parasutterella id.2892	rs1403396	A	T	-0.0756729	0.0159035	exposure	TRUE	1.95e-06	inferred	Mmtapx	0.2734
genus Parasutterella id.2892	rs55877868	A	C	-0.104458	0.0228089	exposure	TRUE	4.66e-06	inferred	Mmtapx	0.5
genus Parasutterella id.2892	rs8039785	T	G	0.0618345	0.0133	exposure	TRUE	3.33e-06	inferred	Mmtapx	0.4423
genus Parasutterella id.2892	rs823424	G	A	-0.0713448	0.0156958	exposure	TRUE	5.48e-06	inferred	Mmtapx	0.3757
genus Parasutterella id.2892	rs7311004	T	C	-0.0617522	0.0136438	exposure	TRUE	6.01e-06	inferred	Mmtapx	0.4901
genus Parasutterella id.2892	rs62273907	A	G	0.229468	0.0502262	exposure	TRUE	4.91e-06	inferred	Mmtapx	0.0666
genus Parasutterella id.2892	rs6809952	G	A	-0.0684957	0.0150892	exposure	TRUE	5.64e-06	inferred	Mmtapx	0.4523
genus Parasutterella id.2892	rs11715853	G	A	-0.0662952	0.0146114	exposure	TRUE	5.7e-06	inferred	Mmtapx	0.2097
genus Peptococcus id.2037	rs75754569	C	G	0.181434	0.0319429	exposure	TRUE	1.35e-08	inferred	kA7Q76	0.2207
genus Peptococcus id.2037	rs77681628	C	T	0.200307	0.0387328	exposure	TRUE	2.32e-07	inferred	kA7Q76	0.0676
genus Peptococcus id.2037	rs10031059	T	C	-0.121167	0.0225844	exposure	TRUE	8.09e-08	inferred	kA7Q76	0.0775
genus Peptococcus id.2037	rs6918730	G	A	0.135311	0.0289742	exposure	TRUE	3.01e-06	inferred	kA7Q76	0.0666
genus Peptococcus id.2037	rs413827	G	A	0.110229	0.0237523	exposure	TRUE	3.47e-06	inferred	kA7Q76	0.4742
genus Peptococcus id.2037	rs2054133	G	A	0.0895433	0.0188332	exposure	TRUE	1.99e-06	inferred	kA7Q76	0.0616
genus Peptococcus id.2037	rs11001941	G	A	-0.195611	0.0392217	exposure	TRUE	6.12e-07	inferred	kA7Q76	0.1282
genus Peptococcus id.2037	rs7033353	T	G	0.090152	0.018995	exposure	TRUE	2.07e-06	inferred	kA7Q76	0.2127
genus Peptococcus id.2037	rs5770862	T	C	0.162018	0.0356813	exposure	TRUE	5.61e-06	inferred	kA7Q76	0.0666
genus Peptococcus id.2037	rs34282744	G	C	0.191797	0.0399832	exposure	TRUE	1.61e-06	inferred	kA7Q76	0.0974
genus Peptococcus id.2037	rs72850165	T	C	-0.134304	0.0300423	exposure	TRUE	7.8e-06	inferred	kA7Q76	0.4195
genus Peptococcus id.2037	rs11030569	A	T	-0.17402	0.0374133	exposure	TRUE	3.3e-06	inferred	kA7Q76	0.1083
genus Peptococcus id.2037	rs7766680	G	C	0.0976832	0.0214155	exposure	TRUE	5.08e-06	inferred	kA7Q76	0.1173
genus Peptococcus id.2037	rs74592222	G	A	0.137957	0.0302965	exposure	TRUE	5.27e-06	inferred	kA7Q76	0.1103
genus Peptococcus id.2037	rs36121075	A	G	-0.14067	0.030628	exposure	TRUE	4.37e-06	inferred	kA7Q76	0.2485
genus Peptococcus id.2037	rs12069354	C	T	0.16763	0.03795	exposure	TRUE	1e-05	inferred	kA7Q76	0.0586
genus Phascolarctobacterium id.2168	rs75882962	T	C	0.0968661	0.0190575	exposure	TRUE	3.72e-07	inferred	J4nMe9	0.2097
genus Phascolarctobacterium id.2168	rs56157888	A	C	0.0954864	0.0193976	exposure	TRUE	8.54e-07	inferred	J4nMe9	0.3469
genus Phascolarctobacterium id.2168	rs56069061	G	A	-0.111306	0.0230694	exposure	TRUE	1.4e-06	inferred	J4nMe9	0.1998
genus Phascolarctobacterium id.2168	rs74540770	G	A	-0.121014	0.0258621	exposure	TRUE	2.88e-06	inferred	J4nMe9	0.0944
genus Phascolarctobacterium id.2168	rs76124218	C	G	-0.159361	0.0344532	exposure	TRUE	3.74e-06	inferred	J4nMe9	0.1014
genus Phascolarctobacterium id.2168	rs6427992	G	C	-0.0652458	0.0137508	exposure	TRUE	2.09e-06	inferred	J4nMe9	0.17
genus Phascolarctobacterium id.2168	rs12618201	A	G	0.0641657	0.0138202	exposure	TRUE	3.44e-06	inferred	J4nMe9	0.3926
genus Phascolarctobacterium id.2168	rs74847270	A	G	-0.104889	0.0230998	exposure	TRUE	5.61e-06	inferred	J4nMe9	0.0646
genus Phascolarctobacterium id.2168	rs1264476	T	G	0.0767335	0.0166041	exposure	TRUE	3.81e-06	inferred	J4nMe9	0.0875
genus Phascolarctobacterium id.2168	rs28525131	G	A	-0.118657	0.0269048	exposure	TRUE	1.03e-05	inferred	J4nMe9	0.167
genus Phascolarctobacterium id.2168	rs7982713	G	A	0.0726922	0.0163201	exposure	TRUE	8.42e-06	inferred	J4nMe9	0.0517
genus Phascolarctobacterium id.2168	rs11929846	T	C	-0.0697199	0.0157969	exposure	TRUE	1.02e-05	inferred	J4nMe9	0.2286
genus Prevotella7 id.11182	rs430270	A	C	0.139155	0.0297055	exposure	TRUE	2.81e-06	inferred	fJliQF	0.0755
genus Prevotella7 id.11182	rs57404562	C	A	0.155486	0.0316057	exposure	TRUE	8.67e-07	inferred	fJliQF	0.2624
genus Prevotella7 id.11182	rs9959718	G	A	0.133012	0.0275361	exposure	TRUE	1.36e-06	inferred	fJliQF	0.0785
genus Prevotella7 id.11182	rs9608249	A	G	-0.158213	0.0336317	exposure	TRUE	2.55e-06	inferred	fJliQF	0.1402
genus Prevotella7 id.11182	rs2240542	C	T	0.12085	0.0261776	exposure	TRUE	3.9e-06	inferred	fJliQF	0.2575
genus Prevotella7 id.11182	rs2918132	C	T	-0.114648	0.0254916	exposure	TRUE	6.88e-06	inferred	fJliQF	0.3678
genus Prevotella7 id.11182	rs16937247	G	C	0.146098	0.0351529	exposure	TRUE	3.24e-05	inferred	fJliQF	0.2008
genus Prevotella7 id.11182	rs118038478	A	G	0.205676	0.0468917	exposure	TRUE	1.15e-05	inferred	fJliQF	0.1799
genus Prevotella7 id.11182	rs12124567	A	G	-0.121281	0.0275017	exposure	TRUE	1.03e-05	inferred	fJliQF	0.1849
genus Prevotella7 id.11182	rs12195431	T	C	0.196528	0.0442322	exposure	TRUE	8.87e-06	inferred	fJliQF	0.2734
genus Prevotella7 id.11182	rs9426434	T	C	-0.123657	0.0278514	exposure	TRUE	9e-06	inferred	fJliQF	0.171
genus Prevotella7 id.11182	rs79263163	A	C	-0.143982	0.031501	exposure	TRUE	4.86e-06	inferred	fJliQF	0.2495
genus Prevotella9 id.11183	rs111509883	T	C	0.171131	0.0347624	exposure	TRUE	8.53e-07	inferred	eM0wQZ	0.0328
genus Prevotella9 id.11183	rs2683313	A	G	-0.0724576	0.0151603	exposure	TRUE	1.76e-06	inferred	eM0wQZ	0.0845
genus Prevotella9 id.11183	rs117271932	A	G	0.208089	0.0440393	exposure	TRUE	2.3e-06	inferred	eM0wQZ	0.2177
genus Prevotella9 id.11183	rs10512344	C	G	0.247373	0.0544087	exposure	TRUE	5.45e-06	inferred	eM0wQZ	0.0825
genus Prevotella9 id.11183	rs9428102	A	G	-0.0778844	0.0176068	exposure	TRUE	9.71e-06	inferred	eM0wQZ	0.0467
genus Prevotella9 id.11183	rs746764	T	C	-0.0915772	0.0193245	exposure	TRUE	2.15e-06	inferred	eM0wQZ	0.1571
genus Prevotella9 id.11183	rs16966465	G	C	0.0743348	0.0165291	exposure	TRUE	6.88e-06	inferred	eM0wQZ	0.2187
genus Prevotella9 id.11183	rs2104588	T	C	0.105558	0.023773	exposure	TRUE	8.98e-06	inferred	eM0wQZ	0.2346
genus Prevotella9 id.11183	rs11199734	A	T	0.0770209	0.0169462	exposure	TRUE	5.49e-06	inferred	eM0wQZ	0.1193
genus Prevotella9 id.11183	rs7232121	G	C	0.0671292	0.014423	exposure	TRUE	3.25e-06	inferred	eM0wQZ	0.1789
genus Prevotella9 id.11183	rs11685699	C	T	-0.141357	0.0295665	exposure	TRUE	1.74e-06	inferred	eM0wQZ	0.3082
genus Prevotella9 id.11183	rs9613013	G	A	0.0917591	0.0202697	exposure	TRUE	5.99e-06	inferred	eM0wQZ	0.3638
genus Prevotella9 id.11183	rs2495052	A	G	0.0838978	0.0188523	exposure	TRUE	8.58e-06	inferred	eM0wQZ	0.4791
genus Prevotella9 id.11183	rs72815774	T	C	-0.176186	0.0393068	exposure	TRUE	7.38e-06	inferred	eM0wQZ	0.1352
genus Prevotella9 id.11183	rs4968431	G	T	0.0640113	0.0144162	exposure	TRUE	8.99e-06	inferred	eM0wQZ	0.0706
genus Prevotella9 id.11183	rs7976209	T	C	-0.0870786	0.0197951	exposure	TRUE	1.09e-05	inferred	eM0wQZ	0.173
genus Prevotella9 id.11183	rs12648235	T	C	0.0785902	0.0177676	exposure	TRUE	9.72e-06	inferred	eM0wQZ	0.167
genus Prevotella9 id.11183	rs1304512	G	A	0.0761593	0.0165885	exposure	TRUE	4.41e-06	inferred	eM0wQZ	0.2366
genus Prevotella9 id.11183	rs7237249	C	T	-0.0823764	0.0182126	exposure	TRUE	6.1e-06	inferred	eM0wQZ	0.1451
genus RikenellaceaeRC9gutgroup id.11191	rs2900503	G	T	-0.172329	0.0326671	exposure	TRUE	1.33e-07	inferred	zGQplC	0.325
genus RikenellaceaeRC9gutgroup id.11191	rs17582787	A	G	-0.157739	0.0339924	exposure	TRUE	3.48e-06	inferred	zGQplC	0.1412
genus RikenellaceaeRC9gutgroup id.11191	rs7113155	G	C	0.114423	0.0247798	exposure	TRUE	3.88e-06	inferred	zGQplC	0.1292
genus RikenellaceaeRC9gutgroup id.11191	rs4270579	G	A	-0.118021	0.0271041	exposure	TRUE	1.33e-05	inferred	zGQplC	0.1789
genus RikenellaceaeRC9gutgroup id.11191	rs2998141	T	C	-0.136346	0.0293073	exposure	TRUE	3.28e-06	inferred	zGQplC	0.171
genus RikenellaceaeRC9gutgroup id.11191	rs4717843	G	T	-0.119376	0.0260548	exposure	TRUE	4.61e-06	inferred	zGQplC	0.2217
genus RikenellaceaeRC9gutgroup id.11191	rs9887954	G	A	-0.114849	0.0249013	exposure	TRUE	3.98e-06	inferred	zGQplC	0.3042
genus RikenellaceaeRC9gutgroup id.11191	rs7193937	G	C	0.124153	0.027741	exposure	TRUE	7.63e-06	inferred	zGQplC	0.3618
genus RikenellaceaeRC9gutgroup id.11191	rs80309088	G	A	0.17405	0.0383423	exposure	TRUE	5.64e-06	inferred	zGQplC	0.4523
genus RikenellaceaeRC9gutgroup id.11191	rs12501673	A	G	0.116395	0.0262253	exposure	TRUE	9.07e-06	inferred	zGQplC	0.2893
genus RikenellaceaeRC9gutgroup id.11191	rs17032291	T	C	-0.169579	0.0368251	exposure	TRUE	4.13e-06	inferred	zGQplC	0.165
genus RikenellaceaeRC9gutgroup id.11191	rs2074881	T	C	-0.142236	0.032391	exposure	TRUE	1.13e-05	inferred	zGQplC	0.1292
genus RikenellaceaeRC9gutgroup id.11191	rs7712231	A	G	0.156284	0.0350462	exposure	TRUE	8.22e-06	inferred	zGQplC	0.4364
genus Romboutsia id.11347	rs61841503	G	A	0.092888	0.0171454	exposure	TRUE	6.04e-08	inferred	2eDhn0	0.3479
genus Romboutsia id.11347	rs10279978	A	G	-0.0622202	0.0127675	exposure	TRUE	1.1e-06	inferred	2eDhn0	0.1551
genus Romboutsia id.11347	rs16843578	C	T	-0.0875276	0.0196779	exposure	TRUE	8.67e-06	inferred	2eDhn0	0.0358
genus Romboutsia id.11347	rs77702691	A	G	-0.094406	0.0208544	exposure	TRUE	5.99e-06	inferred	2eDhn0	0.0825
genus Romboutsia id.11347	rs75987356	G	A	-0.129578	0.0280454	exposure	TRUE	3.83e-06	inferred	2eDhn0	0.0636
genus Romboutsia id.11347	rs75200530	T	G	-0.190644	0.0421065	exposure	TRUE	5.96e-06	inferred	2eDhn0	0.4145
genus Romboutsia id.11347	rs9567264	C	T	0.0580018	0.0127495	exposure	TRUE	5.38e-06	inferred	2eDhn0	0.1372
genus Romboutsia id.11347	rs34302036	A	G	0.0550261	0.0120835	exposure	TRUE	5.27e-06	inferred	2eDhn0	0.166
genus Romboutsia id.11347	rs7109293	A	G	0.0919112	0.0205738	exposure	TRUE	7.92e-06	inferred	2eDhn0	0.0924
genus Romboutsia id.11347	rs114398731	G	C	-0.131039	0.0293815	exposure	TRUE	8.2e-06	inferred	2eDhn0	0.0467
genus Romboutsia id.11347	rs28603357	T	C	-0.214911	0.0474739	exposure	TRUE	5.98e-06	inferred	2eDhn0	0.0686
genus Romboutsia id.11347	rs11221428	T	C	-0.0726779	0.0158263	exposure	TRUE	4.39e-06	inferred	2eDhn0	0.1024
genus Romboutsia id.11347	rs9389266	T	G	0.0722815	0.0162353	exposure	TRUE	8.5e-06	inferred	2eDhn0	0.169
genus Romboutsia id.11347	rs62504452	A	G	-0.0710048	0.0156654	exposure	TRUE	5.83e-06	inferred	2eDhn0	0.3201
genus Roseburia id.2012	rs2034589	G	C	0.0629765	0.0123489	exposure	TRUE	3.4e-07	inferred	zbYlxS	0.0487
genus Roseburia id.2012	rs116270582	T	A	-0.153844	0.0329324	exposure	TRUE	2.99e-06	inferred	zbYlxS	0.1252
genus Roseburia id.2012	rs2160994	T	C	0.0550687	0.0112481	exposure	TRUE	9.79e-07	inferred	zbYlxS	0.1909
genus Roseburia id.2012	rs16910295	T	C	-0.0980434	0.020957	exposure	TRUE	2.89e-06	inferred	zbYlxS	0.0606
genus Roseburia id.2012	rs12740451	T	C	0.0697527	0.0153607	exposure	TRUE	5.6e-06	inferred	zbYlxS	0.2276
genus Roseburia id.2012	rs6445851	G	A	-0.0497336	0.0108158	exposure	TRUE	4.26e-06	inferred	zbYlxS	0.3797
genus Roseburia id.2012	rs9300744	C	T	-0.0588452	0.0126228	exposure	TRUE	3.13e-06	inferred	zbYlxS	0.4602
genus Roseburia id.2012	rs2943022	T	C	0.0493786	0.0106763	exposure	TRUE	3.75e-06	inferred	zbYlxS	0.1203
genus Roseburia id.2012	rs6930661	C	T	-0.0961587	0.0204975	exposure	TRUE	2.72e-06	inferred	zbYlxS	0.1571
genus Roseburia id.2012	rs4748237	G	C	0.0488326	0.0106404	exposure	TRUE	4.45e-06	inferred	zbYlxS	0.4046
genus Roseburia id.2012	rs147990086	A	G	-0.0578936	0.01324	exposure	TRUE	1.23e-05	inferred	zbYlxS	0.0775
genus Roseburia id.2012	rs329182	T	C	0.0690327	0.0152884	exposure	TRUE	6.32e-06	inferred	zbYlxS	0.0865
genus Roseburia id.2012	rs302266	T	C	-0.0777312	0.0172985	exposure	TRUE	7.01e-06	inferred	zbYlxS	0.4006
genus Roseburia id.2012	rs75326254	C	T	-0.104628	0.0230897	exposure	TRUE	5.86e-06	inferred	zbYlxS	0.0755
genus Roseburia id.2012	rs55858165	A	C	0.179284	0.0404954	exposure	TRUE	9.54e-06	inferred	zbYlxS	0.0636
genus Roseburia id.2012	rs57466170	C	T	0.0741405	0.0171601	exposure	TRUE	1.56e-05	inferred	zbYlxS	0.0586
genus Roseburia id.2012	rs78753150	A	C	0.0968739	0.0214067	exposure	TRUE	6.03e-06	inferred	zbYlxS	0.2386
genus Ruminiclostridium5 id.11355	rs243585	C	G	-0.0585939	0.0121017	exposure	TRUE	1.29e-06	inferred	7OqKpn	0.3151
genus Ruminiclostridium5 id.11355	rs2286384	G	C	-0.0518814	0.0107482	exposure	TRUE	1.39e-06	inferred	7OqKpn	0.1372
genus Ruminiclostridium5 id.11355	rs79968837	A	G	-0.0950311	0.0193507	exposure	TRUE	9.06e-07	inferred	7OqKpn	0.4801
genus Ruminiclostridium5 id.11355	rs2482038	C	A	0.0518991	0.0108777	exposure	TRUE	1.83e-06	inferred	7OqKpn	0.0805
genus Ruminiclostridium5 id.11355	rs113753996	T	C	0.0820689	0.0174463	exposure	TRUE	2.55e-06	inferred	7OqKpn	0.501
genus Ruminiclostridium5 id.11355	rs1492620	T	C	-0.0830505	0.0180073	exposure	TRUE	3.99e-06	inferred	7OqKpn	0.3012
genus Ruminiclostridium5 id.11355	rs2791343	T	C	0.051717	0.0113369	exposure	TRUE	5.07e-06	inferred	7OqKpn	0.4384
genus Ruminiclostridium5 id.11355	rs10827477	A	G	-0.0547387	0.0115163	exposure	TRUE	2e-06	inferred	7OqKpn	0.34
genus Ruminiclostridium5 id.11355	rs6121460	G	A	0.0932955	0.0199206	exposure	TRUE	2.82e-06	inferred	7OqKpn	0.3181
genus Ruminiclostridium5 id.11355	rs2801960	C	G	0.0520975	0.0115111	exposure	TRUE	6.02e-06	inferred	7OqKpn	0.4533
genus Ruminiclostridium5 id.11355	rs8053158	A	G	-0.0740543	0.0159151	exposure	TRUE	3.27e-06	inferred	7OqKpn	0.0924
genus Ruminiclostridium5 id.11355	rs1223978	T	C	0.0484169	0.0108254	exposure	TRUE	7.73e-06	inferred	7OqKpn	0.0805
genus Ruminiclostridium5 id.11355	rs73002572	G	C	0.181548	0.0414078	exposure	TRUE	1.16e-05	inferred	7OqKpn	0.0547
genus Ruminiclostridium5 id.11355	rs2833828	G	A	0.0489617	0.0108702	exposure	TRUE	6.66e-06	inferred	7OqKpn	0.0686
genus Ruminiclostridium5 id.11355	rs4955951	A	G	-0.0713749	0.0165826	exposure	TRUE	1.68e-05	inferred	7OqKpn	0.1203
genus Ruminiclostridium6 id.11356	rs1756364	G	T	0.0999189	0.0197169	exposure	TRUE	4.03e-07	inferred	UJQTeP	0.0855
genus Ruminiclostridium6 id.11356	rs71414120	T	G	0.200894	0.0406434	exposure	TRUE	7.7e-07	inferred	UJQTeP	0.0358
genus Ruminiclostridium6 id.11356	rs61060922	T	G	0.15913	0.0322283	exposure	TRUE	7.91e-07	inferred	UJQTeP	0.2883
genus Ruminiclostridium6 id.11356	rs79968172	G	A	0.11614	0.0243083	exposure	TRUE	1.77e-06	inferred	UJQTeP	0.1213
genus Ruminiclostridium6 id.11356	rs77193512	A	G	0.0736533	0.0153163	exposure	TRUE	1.52e-06	inferred	UJQTeP	0.0795
genus Ruminiclostridium6 id.11356	rs11992182	A	C	0.0625299	0.0137876	exposure	TRUE	5.75e-06	inferred	UJQTeP	0.4702
genus Ruminiclostridium6 id.11356	rs72991535	T	G	0.135604	0.0295174	exposure	TRUE	4.35e-06	inferred	UJQTeP	0.1511
genus Ruminiclostridium6 id.11356	rs663262	T	C	-0.13498	0.0310715	exposure	TRUE	1.4e-05	inferred	UJQTeP	0.0447
genus Ruminiclostridium6 id.11356	rs9555756	A	C	-0.0804138	0.0176692	exposure	TRUE	5.34e-06	inferred	UJQTeP	0.0517
genus Ruminiclostridium6 id.11356	rs792058	G	A	0.0554234	0.0125423	exposure	TRUE	9.92e-06	inferred	UJQTeP	0.0795
genus Ruminiclostridium6 id.11356	rs10829821	T	C	-0.097606	0.0216072	exposure	TRUE	6.26e-06	inferred	UJQTeP	0.0765
genus Ruminiclostridium6 id.11356	rs67479537	T	C	0.118994	0.026487	exposure	TRUE	7.04e-06	inferred	UJQTeP	0.0596
genus Ruminiclostridium6 id.11356	rs1871858	C	G	-0.105422	0.0237274	exposure	TRUE	8.87e-06	inferred	UJQTeP	0.3181
genus Ruminiclostridium6 id.11356	rs116969552	A	G	-0.166823	0.0376681	exposure	TRUE	9.48e-06	inferred	UJQTeP	0.167
genus Ruminiclostridium6 id.11356	rs2548459	C	T	0.0554866	0.0122755	exposure	TRUE	6.18e-06	inferred	UJQTeP	0.4274
genus Ruminiclostridium6 id.11356	rs73176030	T	C	0.058665	0.013208	exposure	TRUE	8.93e-06	inferred	UJQTeP	0.0557
genus Ruminiclostridium6 id.11356	rs35362464	C	A	0.0720077	0.0165387	exposure	TRUE	1.34e-05	inferred	UJQTeP	0.1243
genus Ruminiclostridium9 id.11357	rs57665991	C	G	-0.0641507	0.0123339	exposure	TRUE	1.98e-07	inferred	Hphran	0.2386
genus Ruminiclostridium9 id.11357	rs12040548	G	T	0.0570422	0.0122359	exposure	TRUE	3.13e-06	inferred	Hphran	0.0915
genus Ruminiclostridium9 id.11357	rs115044523	G	A	-0.0980026	0.0202616	exposure	TRUE	1.32e-06	inferred	Hphran	0.3111
genus Ruminiclostridium9 id.11357	rs12419854	T	A	-0.0727975	0.0155594	exposure	TRUE	2.89e-06	inferred	Hphran	0.1779
genus Ruminiclostridium9 id.11357	rs6082461	A	C	0.0586425	0.0131004	exposure	TRUE	7.59e-06	inferred	Hphran	0.4503
genus Ruminiclostridium9 id.11357	rs113048721	C	G	0.0600735	0.0132737	exposure	TRUE	6.02e-06	inferred	Hphran	0.2386
genus Ruminiclostridium9 id.11357	rs918449	A	G	-0.0950908	0.0197177	exposure	TRUE	1.42e-06	inferred	Hphran	0.2068
genus Ruminiclostridium9 id.11357	rs73592673	A	T	-0.081629	0.0169515	exposure	TRUE	1.47e-06	inferred	Hphran	0.4145
genus Ruminiclostridium9 id.11357	rs79082720	C	G	0.0928576	0.0204871	exposure	TRUE	5.83e-06	inferred	Hphran	0.1471
genus Ruminiclostridium9 id.11357	rs74303178	T	C	0.0532742	0.0119274	exposure	TRUE	7.95e-06	inferred	Hphran	0.3201
genus Ruminiclostridium9 id.11357	rs13033315	T	A	0.0511195	0.0111418	exposure	TRUE	4.47e-06	inferred	Hphran	0.0905
genus Ruminiclostridium9 id.11357	rs9809789	C	T	-0.0717454	0.0159673	exposure	TRUE	7.01e-06	inferred	Hphran	0.0954
genus Ruminiclostridium9 id.11357	rs9522712	T	C	0.0699728	0.0154939	exposure	TRUE	6.3e-06	inferred	Hphran	0.0696
genus Ruminiclostridium9 id.11357	rs78191726	T	C	0.0944998	0.0210206	exposure	TRUE	6.94e-06	inferred	Hphran	0.1451
genus Ruminiclostridium9 id.11357	rs7137760	C	T	0.050797	0.0112182	exposure	TRUE	5.95e-06	inferred	Hphran	0.168
genus RuminococcaceaeNK4A214group id.11358	rs5994253	A	G	-0.0811302	0.0157621	exposure	TRUE	2.64e-07	inferred	EbA5vA	0.3907
genus RuminococcaceaeNK4A214group id.11358	rs136761	G	A	-0.0587521	0.0119155	exposure	TRUE	8.19e-07	inferred	EbA5vA	0.0408
genus RuminococcaceaeNK4A214group id.11358	rs11586410	G	A	-0.0863422	0.0169937	exposure	TRUE	3.76e-07	inferred	EbA5vA	0.1342
genus RuminococcaceaeNK4A214group id.11358	rs34576931	G	C	-0.0873312	0.0194886	exposure	TRUE	7.42e-06	inferred	EbA5vA	0.3658
genus RuminococcaceaeNK4A214group id.11358	rs114244418	C	G	-0.175266	0.0372779	exposure	TRUE	2.58e-06	inferred	EbA5vA	0.4513
genus RuminococcaceaeNK4A214group id.11358	rs4814689	C	T	-0.1083	0.0230708	exposure	TRUE	2.68e-06	inferred	EbA5vA	0.3052
genus RuminococcaceaeNK4A214group id.11358	rs73158814	C	G	-0.109257	0.0227458	exposure	TRUE	1.56e-06	inferred	EbA5vA	0.4294
genus RuminococcaceaeNK4A214group id.11358	rs12731	A	G	-0.0527684	0.0115053	exposure	TRUE	4.51e-06	inferred	EbA5vA	0.0775
genus RuminococcaceaeNK4A214group id.11358	rs7573569	T	C	0.107739	0.0233638	exposure	TRUE	4e-06	inferred	EbA5vA	0.0915
genus RuminococcaceaeNK4A214group id.11358	rs147475196	A	G	-0.133769	0.0295196	exposure	TRUE	5.86e-06	inferred	EbA5vA	0.0656
genus RuminococcaceaeNK4A214group id.11358	rs62027366	T	C	0.0615389	0.0137612	exposure	TRUE	7.75e-06	inferred	EbA5vA	0.0666
genus RuminococcaceaeNK4A214group id.11358	rs12642039	T	C	-0.0553003	0.0119397	exposure	TRUE	3.63e-06	inferred	EbA5vA	0.1461
genus RuminococcaceaeNK4A214group id.11358	rs35559912	T	C	-0.0925071	0.0203674	exposure	TRUE	5.57e-06	inferred	EbA5vA	0.2296
genus RuminococcaceaeNK4A214group id.11358	rs13087692	T	G	0.0574623	0.012594	exposure	TRUE	5.05e-06	inferred	EbA5vA	0.0497
genus RuminococcaceaeNK4A214group id.11358	rs6681678	C	T	-0.100174	0.024	exposure	TRUE	2.99e-05	inferred	EbA5vA	0.0736
genus RuminococcaceaeNK4A214group id.11358	rs11241747	C	T	0.0533858	0.0120035	exposure	TRUE	8.69e-06	inferred	EbA5vA	0.0716
genus RuminococcaceaeUCG002 id.11360	rs77564310	A	C	-0.0713093	0.0140855	exposure	TRUE	4.14e-07	inferred	nQoJ7Q	0.1382
genus RuminococcaceaeUCG002 id.11360	rs55793120	T	C	0.137396	0.027414	exposure	TRUE	5.39e-07	inferred	nQoJ7Q	0.1829
genus RuminococcaceaeUCG002 id.11360	rs10927423	C	A	-0.0713617	0.0147712	exposure	TRUE	1.36e-06	inferred	nQoJ7Q	0.0527
genus RuminococcaceaeUCG002 id.11360	rs67746927	C	G	-0.054237	0.0110357	exposure	TRUE	8.89e-07	inferred	nQoJ7Q	0.1322
genus RuminococcaceaeUCG002 id.11360	rs116974815	C	A	-0.189731	0.0396566	exposure	TRUE	1.72e-06	inferred	nQoJ7Q	0.1074
genus RuminococcaceaeUCG002 id.11360	rs7155595	C	A	0.0569929	0.0116986	exposure	TRUE	1.11e-06	inferred	nQoJ7Q	0.0577
genus RuminococcaceaeUCG002 id.11360	rs7120052	A	C	0.0624796	0.0135523	exposure	TRUE	4.02e-06	inferred	nQoJ7Q	0.2813
genus RuminococcaceaeUCG002 id.11360	rs10916131	C	T	-0.069333	0.0146753	exposure	TRUE	2.31e-06	inferred	nQoJ7Q	0.4175
genus RuminococcaceaeUCG002 id.11360	rs79016051	C	T	-0.0887747	0.0189424	exposure	TRUE	2.78e-06	inferred	nQoJ7Q	0.0865
genus RuminococcaceaeUCG002 id.11360	rs12463378	A	G	-0.0522061	0.0112086	exposure	TRUE	3.2e-06	inferred	nQoJ7Q	0.4583
genus RuminococcaceaeUCG002 id.11360	rs11750293	G	T	-0.0578304	0.0120512	exposure	TRUE	1.6e-06	inferred	nQoJ7Q	0.2664
genus RuminococcaceaeUCG002 id.11360	rs2265670	C	G	-0.0512404	0.0109287	exposure	TRUE	2.75e-06	inferred	nQoJ7Q	0.0507
genus RuminococcaceaeUCG002 id.11360	rs15256	C	T	0.0732376	0.016834	exposure	TRUE	1.36e-05	inferred	nQoJ7Q	0.0885
genus RuminococcaceaeUCG002 id.11360	rs882348	A	G	-0.0799946	0.0178618	exposure	TRUE	7.52e-06	inferred	nQoJ7Q	0.1213
genus RuminococcaceaeUCG002 id.11360	rs72874194	G	C	-0.0770289	0.016725	exposure	TRUE	4.11e-06	inferred	nQoJ7Q	0.3449
genus RuminococcaceaeUCG002 id.11360	rs6793778	C	T	-0.0558706	0.0125258	exposure	TRUE	8.18e-06	inferred	nQoJ7Q	0.4414
genus RuminococcaceaeUCG002 id.11360	rs7342369	C	A	-0.0527803	0.0116023	exposure	TRUE	5.39e-06	inferred	nQoJ7Q	0.2624
genus RuminococcaceaeUCG002 id.11360	rs10964441	G	A	-0.14906	0.034486	exposure	TRUE	1.54e-05	inferred	nQoJ7Q	0.1759
genus RuminococcaceaeUCG002 id.11360	rs11607472	A	G	-0.0780229	0.0176325	exposure	TRUE	9.65e-06	inferred	nQoJ7Q	0.3091
genus RuminococcaceaeUCG002 id.11360	rs7249614	A	G	-0.0492778	0.0110807	exposure	TRUE	8.7e-06	inferred	nQoJ7Q	0.3847
genus RuminococcaceaeUCG002 id.11360	rs76847269	A	G	0.163508	0.0356151	exposure	TRUE	4.41e-06	inferred	nQoJ7Q	0.0994
genus RuminococcaceaeUCG002 id.11360	rs6542556	A	G	0.050974	0.011406	exposure	TRUE	7.86e-06	inferred	nQoJ7Q	0.3231
genus RuminococcaceaeUCG002 id.11360	rs57079348	T	G	-0.076573	0.017282	exposure	TRUE	9.39e-06	inferred	nQoJ7Q	0.0567
genus RuminococcaceaeUCG002 id.11360	rs56030423	G	A	-0.0982874	0.0216344	exposure	TRUE	5.54e-06	inferred	nQoJ7Q	0.1789
genus RuminococcaceaeUCG002 id.11360	rs362417	G	C	-0.054863	0.0120984	exposure	TRUE	5.77e-06	inferred	nQoJ7Q	0.0905
genus RuminococcaceaeUCG002 id.11360	rs113147300	A	G	-0.075842	0.0164562	exposure	TRUE	4.05e-06	inferred	nQoJ7Q	0.1064
genus RuminococcaceaeUCG003 id.11361	rs73341549	T	C	-0.169857	0.0318768	exposure	TRUE	9.9e-08	inferred	VCWUN3	0.2177
genus RuminococcaceaeUCG003 id.11361	rs6759615	A	G	0.102523	0.0200204	exposure	TRUE	3.04e-07	inferred	VCWUN3	0.1014
genus RuminococcaceaeUCG003 id.11361	rs646327	G	A	0.0586696	0.011837	exposure	TRUE	7.18e-07	inferred	VCWUN3	0.2127
genus RuminococcaceaeUCG003 id.11361	rs11613919	G	T	0.0727604	0.0155716	exposure	TRUE	2.97e-06	inferred	VCWUN3	0.2863
genus RuminococcaceaeUCG003 id.11361	rs11243416	T	C	-0.0925653	0.0191203	exposure	TRUE	1.29e-06	inferred	VCWUN3	0.2803
genus RuminococcaceaeUCG003 id.11361	rs16959793	A	C	-0.062527	0.0131259	exposure	TRUE	1.9e-06	inferred	VCWUN3	0.3976
genus RuminococcaceaeUCG003 id.11361	rs4452755	A	C	-0.0634463	0.0134741	exposure	TRUE	2.49e-06	inferred	VCWUN3	0.3847
genus RuminococcaceaeUCG003 id.11361	rs10490280	C	T	-0.0672094	0.0143309	exposure	TRUE	2.73e-06	inferred	VCWUN3	0.3052
genus RuminococcaceaeUCG003 id.11361	rs4532474	G	A	0.0769231	0.017045	exposure	TRUE	6.39e-06	inferred	VCWUN3	0.1491
genus RuminococcaceaeUCG003 id.11361	rs4629039	T	A	0.0553742	0.0122659	exposure	TRUE	6.35e-06	inferred	VCWUN3	0.34
genus RuminococcaceaeUCG003 id.11361	rs2523124	T	C	-0.0546625	0.0120823	exposure	TRUE	6.06e-06	inferred	VCWUN3	0.4682
genus RuminococcaceaeUCG003 id.11361	rs3013089	G	A	-0.0551473	0.0120346	exposure	TRUE	4.6e-06	inferred	VCWUN3	0.0696
genus RuminococcaceaeUCG003 id.11361	rs78720113	A	G	-0.115348	0.0249601	exposure	TRUE	3.81e-06	inferred	VCWUN3	0.0507
genus RuminococcaceaeUCG003 id.11361	rs139730	G	C	-0.0577655	0.0130645	exposure	TRUE	9.8e-06	inferred	VCWUN3	0.0696
genus RuminococcaceaeUCG004 id.11362	rs6769553	A	G	0.0849743	0.0157451	exposure	TRUE	6.78e-08	inferred	JqpdJq	0.1412
genus RuminococcaceaeUCG004 id.11362	rs12125734	G	T	0.133972	0.0257417	exposure	TRUE	1.95e-07	inferred	JqpdJq	0.2714
genus RuminococcaceaeUCG004 id.11362	rs511258	G	A	-0.0757474	0.0162475	exposure	TRUE	3.13e-06	inferred	JqpdJq	0.0865
genus RuminococcaceaeUCG004 id.11362	rs2248146	T	C	0.0689452	0.0153649	exposure	TRUE	7.22e-06	inferred	JqpdJq	0.3221
genus RuminococcaceaeUCG004 id.11362	rs10976229	T	G	0.095976	0.0214554	exposure	TRUE	7.7e-06	inferred	JqpdJq	0.2207
genus RuminococcaceaeUCG004 id.11362	rs7569771	A	G	-0.075914	0.0170308	exposure	TRUE	8.29e-06	inferred	JqpdJq	0.2634
genus RuminococcaceaeUCG004 id.11362	rs872501	G	A	0.116125	0.025946	exposure	TRUE	7.62e-06	inferred	JqpdJq	0.4404
genus RuminococcaceaeUCG004 id.11362	rs550351	A	C	0.078587	0.018003	exposure	TRUE	1.27e-05	inferred	JqpdJq	0.2843
genus RuminococcaceaeUCG004 id.11362	rs3800154	A	C	-0.0797959	0.0177639	exposure	TRUE	7.06e-06	inferred	JqpdJq	0.169
genus RuminococcaceaeUCG004 id.11362	rs11961899	G	A	-0.0707825	0.0161381	exposure	TRUE	1.15e-05	inferred	JqpdJq	0.2167
genus RuminococcaceaeUCG004 id.11362	rs9818949	G	T	0.0859927	0.0188671	exposure	TRUE	5.17e-06	inferred	JqpdJq	0.1272
genus RuminococcaceaeUCG004 id.11362	rs7123615	C	G	-0.0786157	0.0179592	exposure	TRUE	1.2e-05	inferred	JqpdJq	0.2187
genus RuminococcaceaeUCG005 id.11363	rs10950694	T	C	0.0577628	0.011412	exposure	TRUE	4.16e-07	inferred	0DwbID	0.169
genus RuminococcaceaeUCG005 id.11363	rs34781347	G	A	0.188685	0.0386484	exposure	TRUE	1.05e-06	inferred	0DwbID	0.0974
genus RuminococcaceaeUCG005 id.11363	rs12288512	A	G	0.066635	0.0144356	exposure	TRUE	3.91e-06	inferred	0DwbID	0.4235
genus RuminococcaceaeUCG005 id.11363	rs60081663	C	G	0.158082	0.0319586	exposure	TRUE	7.56e-07	inferred	0DwbID	0.0477
genus RuminococcaceaeUCG005 id.11363	rs114279581	A	G	-0.146604	0.0316034	exposure	TRUE	3.5e-06	inferred	0DwbID	0.1799
genus RuminococcaceaeUCG005 id.11363	rs12458218	T	C	0.0677322	0.0144525	exposure	TRUE	2.78e-06	inferred	0DwbID	0.1769
genus RuminococcaceaeUCG005 id.11363	rs35166120	C	G	-0.0686153	0.0146252	exposure	TRUE	2.71e-06	inferred	0DwbID	0.1521
genus RuminococcaceaeUCG005 id.11363	rs7555878	A	G	0.0586677	0.0125277	exposure	TRUE	2.83e-06	inferred	0DwbID	0.0596
genus RuminococcaceaeUCG005 id.11363	rs394449	A	T	0.0692909	0.0148712	exposure	TRUE	3.17e-06	inferred	0DwbID	0.1849
genus RuminococcaceaeUCG005 id.11363	rs10873449	T	C	0.0654843	0.0143973	exposure	TRUE	5.41e-06	inferred	0DwbID	0.1789
genus RuminococcaceaeUCG005 id.11363	rs2893871	G	A	-0.073644	0.015548	exposure	TRUE	2.17e-06	inferred	0DwbID	0.0507
genus RuminococcaceaeUCG005 id.11363	rs72776570	C	A	0.087067	0.0197179	exposure	TRUE	1.01e-05	inferred	0DwbID	0.0527
genus RuminococcaceaeUCG005 id.11363	rs898577	T	C	-0.123012	0.0286671	exposure	TRUE	1.78e-05	inferred	0DwbID	0.0825
genus RuminococcaceaeUCG005 id.11363	rs7449320	C	A	0.0599163	0.0130836	exposure	TRUE	4.66e-06	inferred	0DwbID	0.2207
genus RuminococcaceaeUCG005 id.11363	rs10937802	G	A	0.0755811	0.0168226	exposure	TRUE	7.03e-06	inferred	0DwbID	0.2803
genus RuminococcaceaeUCG005 id.11363	rs7586445	G	A	0.0782349	0.0176458	exposure	TRUE	9.27e-06	inferred	0DwbID	0.1262
genus RuminococcaceaeUCG005 id.11363	rs55793120	T	C	0.121548	0.0279546	exposure	TRUE	1.37e-05	inferred	0DwbID	0.0547
genus RuminococcaceaeUCG009 id.11366	rs8009993	G	C	-0.135936	0.0244857	exposure	TRUE	2.83e-08	inferred	4wz89S	0.1799
genus RuminococcaceaeUCG009 id.11366	rs1550196	G	A	0.130842	0.0262478	exposure	TRUE	6.2e-07	inferred	4wz89S	0.3509
genus RuminococcaceaeUCG009 id.11366	rs4708333	T	G	-0.084033	0.0174757	exposure	TRUE	1.52e-06	inferred	4wz89S	0.1064
genus RuminococcaceaeUCG009 id.11366	rs61779334	G	C	-0.138137	0.0292072	exposure	TRUE	2.25e-06	inferred	4wz89S	0.1173
genus RuminococcaceaeUCG009 id.11366	rs4079028	C	T	0.0915623	0.019936	exposure	TRUE	4.37e-06	inferred	4wz89S	0.3141
genus RuminococcaceaeUCG009 id.11366	rs2058609	A	G	0.0816464	0.017472	exposure	TRUE	2.97e-06	inferred	4wz89S	0.2366
genus RuminococcaceaeUCG009 id.11366	rs12508214	C	T	-0.0774649	0.0168937	exposure	TRUE	4.53e-06	inferred	4wz89S	0.1938
genus RuminococcaceaeUCG009 id.11366	rs9558661	T	C	-0.0897823	0.0200739	exposure	TRUE	7.73e-06	inferred	4wz89S	0.3022
genus RuminococcaceaeUCG009 id.11366	rs758191	T	G	0.17702	0.0375113	exposure	TRUE	2.37e-06	inferred	4wz89S	0.1044
genus RuminococcaceaeUCG009 id.11366	rs2192926	A	G	-0.089048	0.0192989	exposure	TRUE	3.95e-06	inferred	4wz89S	0.4612
genus RuminococcaceaeUCG009 id.11366	rs113006825	T	C	-0.0928893	0.0208035	exposure	TRUE	8e-06	inferred	4wz89S	0.0636
genus RuminococcaceaeUCG009 id.11366	rs138460696	A	G	0.139274	0.0315794	exposure	TRUE	1.03e-05	inferred	4wz89S	0.0974
genus RuminococcaceaeUCG009 id.11366	rs6952765	G	A	0.0732099	0.0166777	exposure	TRUE	1.14e-05	inferred	4wz89S	0.1292
[truncated: 820 more rows]

## Sheet: Table 2
Table 2 Genetic correlation between gut microbiota and allergic rhinitis (LDSC analysis)
Gut microbiota	Source of allergic rhinitis	Rg	Rg_Se	Rg_P	Adjust_P	I2	P_heterogeneity
genus Sellimonas id.14369	Finngen	-0.438739	0.205316	0.0326064
genus Sellimonas id.14369	Pan-UKB	-0.658924	0.406514	0.105036
genus Sellimonas id.14369	GERA	-1.06666	0.297232	0.000332389
genus Sellimonas id.14369	Meta-analysis	-0.644126	0.155998	3.64232e-05	3.64232e-05	0.338384	0.22059
class Negativicutes id.2164	Finngen	0.744069	0.502801	0.138914
class Negativicutes id.2164	Pan-UKB	0.590663	1.02117	0.56298
class Negativicutes id.2164	GERA	1.69654	0.785772	0.0308441
class Negativicutes id.2164	Meta-analysis	0.957642	0.391207	0.0143685	1	0	0.550505
order Selenomonadales id.2165	Finngen	0.744069	0.502801	0.138914
order Selenomonadales id.2165	Pan-UKB	0.590663	1.02117	0.56298
order Selenomonadales id.2165	GERA	1.69654	0.785772	0.0308441
order Selenomonadales id.2165	Meta-analysis	0.957642	0.391207	0.0143685	0.98424	0	0.550505
family Peptostreptococcaceae id.2042	Finngen	0.283898	0.12052	0.0184921
family Peptostreptococcaceae id.2042	Pan-UKB	-0.306891	0.278591	0.270642
family Peptostreptococcaceae id.2042	GERA	0.344299	0.195177	0.0777254
family Peptostreptococcaceae id.2042	Meta-analysis	0.228089	0.096233	0.0177798	0.811946	0.530134	0.119043
genus Peptococcus id.2037	Finngen	-0.725127	0.699545	0.299936
genus Peptococcus id.2037	Pan-UKB	-2.21757	1.42106	0.118641
genus Peptococcus id.2037	GERA	-1.83133	1.10878	0.0986018
genus Peptococcus id.2037	Meta-analysis	-1.21403	0.546189	0.0262337	0.898506	0	0.5228
phylum Verrucomicrobia id.3982	Finngen	-0.543185	0.205923	0.00834435
phylum Verrucomicrobia id.3982	Pan-UKB	-0.11868	0.345365	0.731119
phylum Verrucomicrobia id.3982	GERA	-0.0152436	0.262419	0.953678
phylum Verrucomicrobia id.3982	Meta-analysis	-0.301715	0.146666	0.0396718	1	0.297662	0.240793
genus Catenibacterium id.2153	Finngen	1.55204	0.668618	0.0202726
genus Catenibacterium id.2153	Pan-UKB	-0.0546538	1.65801	0.973704
genus Catenibacterium id.2153	GERA	0.439635	1.05468	0.676793
genus Catenibacterium id.2153	Meta-analysis	1.09927	0.534549	0.0397387	0.907367	0	0.513219
family Veillonellaceae id.2172	Finngen	0.252933	0.238376	0.288659
family Veillonellaceae id.2172	Pan-UKB	0.524887	0.500126	0.293944
family Veillonellaceae id.2172	GERA	0.621737	0.38183	0.103459
family Veillonellaceae id.2172	Meta-analysis	0.38004	0.187464	0.0426344	0.834417	0	0.680828
class Actinobacteria id.419	Finngen	0.124607	0.139998	0.37343
class Actinobacteria id.419	Pan-UKB	-0.614816	0.286395	0.0318142
class Actinobacteria id.419	GERA	-0.0857167	0.183322	0.640089
class Actinobacteria id.419	Meta-analysis	-0.0396748	0.103712	0.702055	0.89057	0.634569	0.0647973
class Alphaproteobacteria id.2379	Finngen	-0.114997	0.208631	0.581497
class Alphaproteobacteria id.2379	Pan-UKB	-0.123607	0.507417	0.807541
class Alphaproteobacteria id.2379	GERA	-0.019568	0.396604	0.960649
class Alphaproteobacteria id.2379	Meta-analysis	-0.0977388	0.173512	0.573232	0.946177	0	0.976144
class Bacilli id.1673	Finngen	0.528205	0.303749	0.0820427
class Bacilli id.1673	Pan-UKB	-1.0571	0.542814	0.0514813
class Bacilli id.1673	GERA	0.807569	0.394929	0.0408699
class Bacilli id.1673	Meta-analysis	0.354343	0.220091	0.107402	0.735703	0.762071	0.0149516
class Bacteroidia id.912	Finngen	0.134091	0.251748	0.594282
class Bacteroidia id.912	Pan-UKB	0.278037	0.607194	0.64702
class Bacteroidia id.912	GERA	-1.06895	0.445161	0.016339
class Bacteroidia id.912	Meta-analysis	-0.107244	0.206122	0.602858	0.888081	0.666037	0.0500693
class Betaproteobacteria id.2867	Finngen	0.134236	0.706959	0.849405
class Betaproteobacteria id.2867	Pan-UKB	0.0210912	1.86095	0.990957
class Betaproteobacteria id.2867	GERA	-1.6645	1.32038	0.207447
class Betaproteobacteria id.2867	Meta-analysis	-0.23752	0.590984	0.687753	0.880581	0	0.480992
class Clostridia id.1859	Finngen	-0.118535	0.184844	0.521347
class Clostridia id.1859	Pan-UKB	-0.259422	0.465499	0.577323
class Clostridia id.1859	GERA	0.140639	0.359888	0.695955
class Clostridia id.1859	Meta-analysis	-0.0860651	0.155037	0.578808	0.911457	0	0.753385
class Deltaproteobacteria id.3087	Finngen	-0.258401	0.194515	0.184034
class Deltaproteobacteria id.3087	Pan-UKB	-0.138711	0.501339	0.782026
class Deltaproteobacteria id.3087	GERA	-0.194059	0.295512	0.511382
class Deltaproteobacteria id.3087	Meta-analysis	-0.229423	0.154562	0.137717	0.857604	0	0.965965
class Erysipelotrichia id.2147	Finngen	-1.11295	0.560586	0.0471071
class Erysipelotrichia id.2147	Pan-UKB	-1.86195	1.43862	0.195578
class Erysipelotrichia id.2147	GERA	0.215287	0.893546	0.809605
class Erysipelotrichia id.2147	Meta-analysis	-0.848262	0.450938	0.0599575	0.821418	0.0637319	0.343671
class Gammaproteobacteria id.3303	Finngen	0.00616578	0.137604	0.96426
class Gammaproteobacteria id.3303	Pan-UKB	-0.181068	0.29533	0.539807
class Gammaproteobacteria id.3303	GERA	0.0709147	0.236665	0.764451
class Gammaproteobacteria id.3303	Meta-analysis	-0.00589626	0.110343	0.957385	0.971568	0	0.792615
class Methanobacteria id.119	Finngen	-0.0937218	0.331707	0.777527
class Methanobacteria id.119	Pan-UKB	-0.870385	0.747684	0.24438
class Methanobacteria id.119	GERA	0.972754	0.459326	0.0341933
class Methanobacteria id.119	Meta-analysis	0.140993	0.253047	0.577402	0.930637	0.643464	0.0605208
class Mollicutes id.3920	Finngen	0.601437	0.37741	0.111028
class Mollicutes id.3920	Pan-UKB	-0.71938	0.788197	0.361406
class Mollicutes id.3920	GERA	0.507121	0.602817	0.400207
class Mollicutes id.3920	Meta-analysis	0.391845	0.296407	0.186174	0.772904	0.142587	0.311518
class Verrucomicrobiae id.4029	Finngen	-0.451567	0.218634	0.0388854
class Verrucomicrobiae id.4029	Pan-UKB	-0.0872599	0.352411	0.804437
class Verrucomicrobiae id.4029	GERA	-0.0348992	0.260056	0.893245
class Verrucomicrobiae id.4029	Meta-analysis	-0.243734	0.151171	0.106895	0.861447	0	0.41777
family Acidaminococcaceae id.2166	Finngen	0.0727101	0.417162	0.861632
family Acidaminococcaceae id.2166	Pan-UKB	1.11165	0.820806	0.175628
family Acidaminococcaceae id.2166	GERA	0.696057	0.623463	0.264236
family Acidaminococcaceae id.2166	Meta-analysis	0.393597	0.319385	0.217816	0.727823	0	0.451053
family Alcaligenaceae id.2875	Finngen	0.331865	0.699174	0.635035
family Alcaligenaceae id.2875	Pan-UKB	0.404543	1.84819	0.826738
family Alcaligenaceae id.2875	GERA	-1.63439	1.31701	0.21461
family Alcaligenaceae id.2875	Meta-analysis	-0.0497335	0.585714	0.932332	0.990151	0	0.405342
family Bacteroidaceae id.917	Finngen	-0.0417585	0.313713	0.894106
family Bacteroidaceae id.917	Pan-UKB	-0.260886	0.546607	0.633162
family Bacteroidaceae id.917	GERA	-0.862565	0.477564	0.0708909
family Bacteroidaceae id.917	Meta-analysis	-0.283891	0.236409	0.229811	0.732187	0.0318301	0.355981
family Bifidobacteriaceae id.433	Finngen	0.122759	0.161344	0.446744
family Bifidobacteriaceae id.433	Pan-UKB	-0.624278	0.280851	0.0262285
family Bifidobacteriaceae id.433	GERA	-0.202187	0.190645	0.2889
family Bifidobacteriaceae id.433	Meta-analysis	-0.111463	0.11279	0.323038	0.885123	0.647137	0.0587794
family Christensenellaceae id.1866	Finngen	-0.183335	0.180307	0.309251
family Christensenellaceae id.1866	Pan-UKB	-0.492944	0.439522	0.262056
family Christensenellaceae id.1866	GERA	0.214347	0.285617	0.452971
family Christensenellaceae id.1866	Meta-analysis	-0.115438	0.144047	0.422903	0.891349	0.0961296	0.330763
family Clostridiaceae1 id.1869	Finngen	0.237648	0.154729	0.124564
family Clostridiaceae1 id.1869	Pan-UKB	-0.547628	0.324918	0.0919041
family Clostridiaceae1 id.1869	GERA	0.1529	0.242272	0.52797
family Clostridiaceae1 id.1869	Meta-analysis	0.10756	0.12102	0.374124	0.85425	0.584031	0.0903534
family Defluviitaleaceae id.1924	Finngen	-0.365173	0.757157	0.629597
family Defluviitaleaceae id.1924	Pan-UKB	-0.891065	1.76793	0.61425
family Defluviitaleaceae id.1924	GERA	-1.06536	1.26525	0.399777
family Defluviitaleaceae id.1924	Meta-analysis	-0.590407	0.609831	0.332971	0.844759	0	0.878831
family Desulfovibrionaceae id.3169	Finngen	-0.265293	0.20106	0.187013
family Desulfovibrionaceae id.3169	Pan-UKB	-0.16832	0.511028	0.741872
family Desulfovibrionaceae id.3169	GERA	-0.186212	0.302102	0.53764
family Desulfovibrionaceae id.3169	Meta-analysis	-0.233974	0.159065	0.141309	0.84171	0	0.967652
family Enterobacteriaceae id.3469	Finngen	-0.153324	0.208224	0.461524
family Enterobacteriaceae id.3469	Pan-UKB	0.425929	0.498836	0.39319
family Enterobacteriaceae id.3469	GERA	0.023447	0.403752	0.953691
family Enterobacteriaceae id.3469	Meta-analysis	-0.0505994	0.173508	0.770572	0.926039	0	0.55168
family Erysipelotrichaceae id.2149	Finngen	-1.11295	0.560586	0.0471071
family Erysipelotrichaceae id.2149	Pan-UKB	-1.86195	1.43862	0.195578
family Erysipelotrichaceae id.2149	GERA	0.215287	0.893546	0.809605
family Erysipelotrichaceae id.2149	Meta-analysis	-0.848262	0.450938	0.0599575	0.746744	0.0637319	0.343671
family Lachnospiraceae id.1987	Finngen	0.0516903	0.213206	0.808437
family Lachnospiraceae id.1987	Pan-UKB	0.378602	0.467052	0.417583
family Lachnospiraceae id.1987	GERA	0.170198	0.322563	0.597748
family Lachnospiraceae id.1987	Meta-analysis	0.124565	0.166219	0.453615	0.900656	0	0.805458
family Methanobacteriaceae id.121	Finngen	-0.093785	0.332148	0.777668
family Methanobacteriaceae id.121	Pan-UKB	-0.871394	0.748675	0.244458
family Methanobacteriaceae id.121	GERA	0.974115	0.459921	0.0341747
family Methanobacteriaceae id.121	Meta-analysis	0.141269	0.25338	0.577159	0.941319	0.643463	0.0605214
family Porphyromonadaceae id.943	Finngen	0.0996628	0.158561	0.529647
family Porphyromonadaceae id.943	Pan-UKB	0.175003	0.372528	0.638519
family Porphyromonadaceae id.943	GERA	-0.142354	0.304386	0.640017
family Porphyromonadaceae id.943	Meta-analysis	0.0638462	0.131563	0.627471	0.868319	0	0.741201
family Prevotellaceae id.960	Finngen	0.134563	0.292406	0.645379
family Prevotellaceae id.960	Pan-UKB	-0.257031	0.689829	0.709446
family Prevotellaceae id.960	GERA	0.231629	0.469911	0.622067
family Prevotellaceae id.960	Meta-analysis	0.113645	0.233597	0.626612	0.885009	0	0.836567
family Rhodospirillaceae id.2717	Finngen	-0.118213	0.318634	0.710638
family Rhodospirillaceae id.2717	Pan-UKB	-0.406241	0.648264	0.530883
family Rhodospirillaceae id.2717	GERA	-0.0831799	0.552112	0.880246
family Rhodospirillaceae id.2717	Meta-analysis	-0.154994	0.253922	0.541597	0.939225	0	0.913724
family Ruminococcaceae id.2050	Finngen	-0.0195887	0.223201	0.930065
family Ruminococcaceae id.2050	Pan-UKB	-0.921606	0.525606	0.0795309
family Ruminococcaceae id.2050	GERA	-0.108384	0.414419	0.793681
family Ruminococcaceae id.2050	Meta-analysis	-0.147729	0.184067	0.422216	0.918152	0.202051	0.285586
family Streptococcaceae id.1850	Finngen	0.325163	0.224099	0.146785
family Streptococcaceae id.1850	Pan-UKB	-0.732181	0.382224	0.0554183
family Streptococcaceae id.1850	GERA	0.405301	0.288205	0.159637
family Streptococcaceae id.1850	Meta-analysis	0.163483	0.160548	0.308543	0.862662	0.702184	0.0348125
family unknownfamily id.1000005471	Finngen	0.855308	0.416425	0.0399825
family unknownfamily id.1000005471	Pan-UKB	-0.799613	0.801716	0.318582
family unknownfamily id.1000005471	GERA	0.312414	0.677003	0.644465
family unknownfamily id.1000005471	Meta-analysis	0.459777	0.324369	0.156351	0.765005	0.414721	0.181122
family Verrucomicrobiaceae id.4036	Finngen	-0.45176	0.218777	0.0389294
family Verrucomicrobiaceae id.4036	Pan-UKB	-0.086669	0.352499	0.805782
family Verrucomicrobiaceae id.4036	GERA	-0.035016	0.260066	0.892894
family Verrucomicrobiaceae id.4036	Meta-analysis	-0.243647	0.151227	0.10715	0.772608	0	0.417536
genus Actinomyces id.423	Finngen	-1.04924	0.734035	0.152885
genus Actinomyces id.423	Pan-UKB	0.544686	1.70594	0.749507
genus Actinomyces id.423	GERA	1.173	1.12853	0.298614
genus Actinomyces id.423	Meta-analysis	-0.281142	0.578822	0.62717	0.876757	0.33102	0.22429
genus Adlercreutzia id.812	Finngen	-0.736587	0.527754	0.162805
genus Adlercreutzia id.812	Pan-UKB	0.546715	1.14613	0.633356
genus Adlercreutzia id.812	GERA	0.605638	0.764567	0.428283
genus Adlercreutzia id.812	Meta-analysis	-0.196684	0.406146	0.628194	0.852105	0.221327	0.276862
genus Akkermansia id.4037	Finngen	-0.44981	0.21765	0.0387653
genus Akkermansia id.4037	Pan-UKB	-0.0881647	0.35064	0.801474
genus Akkermansia id.4037	GERA	-0.0353882	0.258318	0.891035
genus Akkermansia id.4037	Meta-analysis	-0.242888	0.150364	0.106238	0.909666	0	0.418155
genus Alistipes id.968	Finngen	-1.75509	1.00649	0.0811982
genus Alistipes id.968	Pan-UKB	-2.98219	2.21926	0.179021
genus Alistipes id.968	GERA	0.344527	1.73049	0.84219
genus Alistipes id.968	Meta-analysis	-1.45853	0.810008	0.0717592	0.702215	0	0.439593
genus Allisonella id.2174	Finngen	0.23202	0.466866	0.619207
genus Allisonella id.2174	Pan-UKB	0.181112	1.05334	0.863484
genus Allisonella id.2174	GERA	-0.282442	0.777167	0.716287
genus Allisonella id.2174	Meta-analysis	0.106383	0.374113	0.776133	0.908806	0	0.848842
genus Anaerofilum id.2053	Finngen	0.0447906	0.343747	0.896328
genus Anaerofilum id.2053	Pan-UKB	0.64204	0.788289	0.415374
genus Anaerofilum id.2053	GERA	0.558058	0.655046	0.394249
genus Anaerofilum id.2053	Meta-analysis	0.21873	0.283949	0.441114	0.90198	0	0.666057
genus Anaerostipes id.1991	Finngen	-0.166168	0.199867	0.405752
genus Anaerostipes id.1991	Pan-UKB	0.306511	0.379902	0.419772
genus Anaerostipes id.1991	GERA	-0.478756	0.266486	0.0724066
genus Anaerostipes id.1991	Meta-analysis	-0.190637	0.147372	0.195812	0.745174	0.309495	0.234989
genus Anaerotruncus id.2054	Finngen	-0.11884	0.210009	0.571475
genus Anaerotruncus id.2054	Pan-UKB	-1.12603	0.485206	0.0203021
genus Anaerotruncus id.2054	GERA	0.0201752	0.378605	0.957502
genus Anaerotruncus id.2054	Meta-analysis	-0.216438	0.171757	0.207619	0.748521	0.514662	0.127401
genus Bacteroides id.918	Finngen	-0.0417585	0.313713	0.894106
genus Bacteroides id.918	Pan-UKB	-0.260886	0.546607	0.633162
genus Bacteroides id.918	GERA	-0.862565	0.477564	0.0708909
genus Bacteroides id.918	Meta-analysis	-0.283891	0.236409	0.229811	0.715547	0.0318301	0.355981
genus Barnesiella id.944	Finngen	0.144286	0.275211	0.600088
genus Barnesiella id.944	Pan-UKB	-0.196533	0.462782	0.671072
genus Barnesiella id.944	GERA	-0.132089	0.37263	0.722982
genus Barnesiella id.944	Meta-analysis	0.00143758	0.199705	0.994256	1	0	0.747959
genus Bifidobacterium id.436	Finngen	0.133381	0.16192	0.410083
genus Bifidobacterium id.436	Pan-UKB	-0.600773	0.298449	0.0441161
genus Bifidobacterium id.436	GERA	-0.268243	0.198142	0.175803
genus Bifidobacterium id.436	Meta-analysis	-0.113441	0.115594	0.326408	0.843734	0.642878	0.0608
genus Bilophila id.3170	Finngen	0.111714	0.289903	0.699979
genus Bilophila id.3170	Pan-UKB	-0.251671	0.625434	0.687395
genus Bilophila id.3170	GERA	-0.425551	0.40786	0.296775
genus Bilophila id.3170	Meta-analysis	-0.0914822	0.221044	0.678973	0.885899	0	0.541247
genus Blautia id.1992	Finngen	-0.128242	0.161965	0.428483
genus Blautia id.1992	Pan-UKB	0.473509	0.37742	0.209626
genus Blautia id.1992	GERA	0.413324	0.271519	0.127942
genus Blautia id.1992	Meta-analysis	0.0688522	0.130516	0.597819	0.910013	0.528295	0.120036
genus Butyricimonas id.945	Finngen	0.133332	0.296674	0.653127
genus Butyricimonas id.945	Pan-UKB	0.0575528	0.586948	0.921889
genus Butyricimonas id.945	GERA	-0.782932	0.419369	0.0619114
genus Butyricimonas id.945	Meta-analysis	-0.138836	0.223885	0.535176	0.964725	0.39622	0.190856
genus ChristensenellaceaeR 7group id.11283	Finngen	-0.113474	0.151415	0.453603
genus ChristensenellaceaeR 7group id.11283	Pan-UKB	-0.390296	0.375741	0.298928
genus ChristensenellaceaeR 7group id.11283	GERA	0.186351	0.248257	0.452869
genus ChristensenellaceaeR 7group id.11283	Meta-analysis	-0.0700818	0.122237	0.566423	0.94634	0	0.391535
genus Clostridiuminnocuumgroup id.14397	Finngen	-0.518039	0.332111	0.118799
genus Clostridiuminnocuumgroup id.14397	Pan-UKB	0.743026	0.764668	0.331201
genus Clostridiuminnocuumgroup id.14397	GERA	0.147806	0.489967	0.762908
genus Clostridiuminnocuumgroup id.14397	Meta-analysis	-0.188079	0.258699	0.467213	0.914403	0.319665	0.229957
genus Clostridiumsensustricto1 id.1873	Finngen	0.228833	0.162228	0.158373
genus Clostridiumsensustricto1 id.1873	Pan-UKB	-0.538686	0.341286	0.114473
genus Clostridiumsensustricto1 id.1873	GERA	0.176258	0.261708	0.500635
genus Clostridiumsensustricto1 id.1873	Meta-analysis	0.108585	0.127846	0.395691	0.888683	0.525307	0.121648
genus Collinsella id.815	Finngen	-0.590538	1.29441	0.64823
genus Collinsella id.815	Pan-UKB	1.07469	2.95277	0.715887
genus Collinsella id.815	GERA	1.69638	1.91762	0.376358
genus Collinsella id.815	Meta-analysis	0.23602	1.00837	0.814937	0.915134	0	0.586142
genus Coprobacter id.949	Finngen	-0.132039	0.249263	0.596309
genus Coprobacter id.949	Pan-UKB	-0.0694698	0.476141	0.883999
genus Coprobacter id.949	GERA	0.196189	0.416968	0.637989
genus Coprobacter id.949	Meta-analysis	-0.0496293	0.195153	0.799256	0.904943	0	0.795092
genus Coprococcus1 id.11301	Finngen	0.537604	0.388389	0.1663
genus Coprococcus1 id.11301	Pan-UKB	-0.828717	0.886245	0.349743
genus Coprococcus1 id.11301	GERA	0.948422	0.740435	0.20023
genus Coprococcus1 id.11301	Meta-analysis	0.435794	0.320643	0.174107	0.745395	0.225961	0.274741
genus Coprococcus2 id.11302	Finngen	0.33175	0.207038	0.109076
genus Coprococcus2 id.11302	Pan-UKB	-0.138879	0.471881	0.768521
genus Coprococcus2 id.11302	GERA	0.0497015	0.307847	0.87174
genus Coprococcus2 id.11302	Meta-analysis	0.199108	0.161433	0.217434	0.744711	0	0.560175
genus Coprococcus3 id.11303	Finngen	-0.410776	0.394316	0.297531
genus Coprococcus3 id.11303	Pan-UKB	-0.763212	0.840561	0.36389
genus Coprococcus3 id.11303	GERA	0.412659	0.600079	0.491658
genus Coprococcus3 id.11303	Meta-analysis	-0.242485	0.306802	0.429316	0.891155	0	0.415224
genus DefluviitaleaceaeUCG011 id.11287	Finngen	-0.211726	0.522827	0.685504
genus DefluviitaleaceaeUCG011 id.11287	Pan-UKB	-0.646134	1.22633	0.598275
genus DefluviitaleaceaeUCG011 id.11287	GERA	-0.766922	0.891921	0.389869
genus DefluviitaleaceaeUCG011 id.11287	Meta-analysis	-0.388554	0.423322	0.358687	0.862108	0	0.844312
genus Eggerthella id.819	Finngen	0.10419	0.22787	0.647503
genus Eggerthella id.819	Pan-UKB	1.2384	0.432169	0.00416294
genus Eggerthella id.819	GERA	-0.434782	0.369084	0.238795
genus Eggerthella id.819	Meta-analysis	0.170417	0.176904	0.335384	0.835411	0.774777	0.0117953
genus Eisenbergiella id.11304	Finngen	0.0188912	0.51997	0.971018
genus Eisenbergiella id.11304	Pan-UKB	2.01204	1.05355	0.056162
genus Eisenbergiella id.11304	GERA	-0.97615	0.817766	0.232604
genus Eisenbergiella id.11304	Meta-analysis	0.069385	0.405057	0.86399	0.946933	0.603497	0.0802952
genus Enterorhabdus id.820	Finngen	-0.309651	0.308396	0.315345
genus Enterorhabdus id.820	Pan-UKB	0.348366	0.713922	0.625578
genus Enterorhabdus id.820	GERA	0.95362	0.434782	0.0282839
genus Enterorhabdus id.820	Meta-analysis	0.13916	0.237247	0.557498	0.942929	0.649914	0.0574729
genus Erysipelatoclostridium id.11381	Finngen	0.0969122	0.181934	0.594257
genus Erysipelatoclostridium id.11381	Pan-UKB	0.89966	0.399878	0.0244594
genus Erysipelatoclostridium id.11381	GERA	-0.434408	0.315192	0.168132
genus Erysipelatoclostridium id.11381	Meta-analysis	0.0898646	0.146598	0.539877	0.948245	0.708848	0.0322374
genus ErysipelotrichaceaeUCG003 id.11384	Finngen	-0.250408	0.200263	0.211155
genus ErysipelotrichaceaeUCG003 id.11384	Pan-UKB	0.0388739	0.387162	0.920021
genus ErysipelotrichaceaeUCG003 id.11384	GERA	-0.305032	0.28557	0.285452
genus ErysipelotrichaceaeUCG003 id.11384	Meta-analysis	-0.221684	0.150982	0.142029	0.810748	0	0.756283
genus Escherichia Shigella id.3504	Finngen	-0.208682	0.268888	0.437693
genus Escherichia Shigella id.3504	Pan-UKB	0.0186617	0.654097	0.977239
genus Escherichia Shigella id.3504	GERA	-0.20185	0.530423	0.703541
genus Escherichia Shigella id.3504	Meta-analysis	-0.180509	0.225173	0.422758	0.904966	0	0.948705
genus Eubacteriumbrachygroup id.11296	Finngen	-0.424612	0.765806	0.579261
genus Eubacteriumbrachygroup id.11296	Pan-UKB	0.164095	1.81218	0.927849
genus Eubacteriumbrachygroup id.11296	GERA	-0.208248	1.22164	0.864644
genus Eubacteriumbrachygroup id.11296	Meta-analysis	-0.303614	0.61088	0.619182	0.883624	0	0.952338
genus Eubacteriumcoprostanoligenesgroup id.11375	Finngen	-0.455632	0.242325	0.0600732
genus Eubacteriumcoprostanoligenesgroup id.11375	Pan-UKB	-0.224719	0.493159	0.648625
genus Eubacteriumcoprostanoligenesgroup id.11375	GERA	0.382429	0.413538	0.355084
genus Eubacteriumcoprostanoligenesgroup id.11375	Meta-analysis	-0.238876	0.19249	0.214614	0.753899	0.346016	0.216733
genus Eubacteriumeligensgroup id.14372	Finngen	0.442262	0.252055	0.0793237
genus Eubacteriumeligensgroup id.14372	Pan-UKB	-0.52357	0.499449	0.294503
genus Eubacteriumeligensgroup id.14372	GERA	-0.313643	0.392067	0.423725
genus Eubacteriumeligensgroup id.14372	Meta-analysis	0.107485	0.195163	0.581809	0.905771	0.55696	0.10465
genus Eubacteriumhalliigroup id.11338	Finngen	-0.0790471	0.311105	0.79943
genus Eubacteriumhalliigroup id.11338	Pan-UKB	-0.0894125	0.651654	0.890866
genus Eubacteriumhalliigroup id.11338	GERA	0.103708	0.384327	0.787281
genus Eubacteriumhalliigroup id.11338	Meta-analysis	-0.0167113	0.226705	0.941238	0.976891	0	0.927388
genus Eubacteriumoxidoreducensgroup id.11339	Finngen	0.637029	0.527565	0.227244
genus Eubacteriumoxidoreducensgroup id.11339	Pan-UKB	-0.885269	0.915683	0.333652
genus Eubacteriumoxidoreducensgroup id.11339	GERA	0.0373148	0.702954	0.957666
genus Eubacteriumoxidoreducensgroup id.11339	Meta-analysis	0.192165	0.383222	0.616057	0.88842	0.0671953	0.342311
genus Eubacteriumrectalegroup id.14374	Finngen	0.261557	0.503661	0.603544
genus Eubacteriumrectalegroup id.14374	Pan-UKB	1.34748	1.0559	0.201908
genus Eubacteriumrectalegroup id.14374	GERA	0.277064	0.747216	0.71079
genus Eubacteriumrectalegroup id.14374	Meta-analysis	0.41265	0.388367	0.287997	0.821992	0	0.635485
genus Eubacteriumruminantiumgroup id.11340	Finngen	0.0187484	0.231347	0.93541
genus Eubacteriumruminantiumgroup id.11340	Pan-UKB	0.276637	0.402116	0.491483
genus Eubacteriumruminantiumgroup id.11340	GERA	0.0762322	0.323592	0.813758
genus Eubacteriumruminantiumgroup id.11340	Meta-analysis	0.0810361	0.170453	0.63449	0.852207	0	0.856705
genus Eubacteriumxylanophilumgroup id.14375	Finngen	0.199108	0.192457	0.300877
genus Eubacteriumxylanophilumgroup id.14375	Pan-UKB	0.187176	0.420552	0.656268
genus Eubacteriumxylanophilumgroup id.14375	GERA	-0.162592	0.299631	0.587378
genus Eubacteriumxylanophilumgroup id.14375	Meta-analysis	0.105566	0.151116	0.484818	0.935493	0	0.584254
genus Faecalibacterium id.2057	Finngen	0.31428	0.227476	0.167095
genus Faecalibacterium id.2057	Pan-UKB	0.0256756	0.44883	0.954382
genus Faecalibacterium id.2057	GERA	-0.553455	0.374736	0.139698
genus Faecalibacterium id.2057	Meta-analysis	0.071945	0.178427	0.686789	0.887642	0.491196	0.140101
genus FamilyXIIIAD3011group id.11293	Finngen	-0.24185	0.23466	0.30271
genus FamilyXIIIAD3011group id.11293	Pan-UKB	-0.421567	0.504956	0.403797
genus FamilyXIIIAD3011group id.11293	GERA	-0.0368322	0.35192	0.916645
genus FamilyXIIIAD3011group id.11293	Meta-analysis	-0.210328	0.1821	0.248083	0.755274	0	0.804088
genus Flavonifractor id.2059	Finngen	-0.184	0.193223	0.340962
genus Flavonifractor id.2059	Pan-UKB	0.970803	0.435608	0.0258395
genus Flavonifractor id.2059	GERA	-0.154137	0.271932	0.570836
genus Flavonifractor id.2059	Meta-analysis	-0.0416134	0.148124	0.778759	0.904152	0.672983	0.0469839
genus Fusicatenibacter id.11305	Finngen	0.18495	0.689305	0.788458
genus Fusicatenibacter id.11305	Pan-UKB	-0.0478709	1.39693	0.972663
genus Fusicatenibacter id.11305	GERA	-0.212057	0.944479	0.82235
genus Fusicatenibacter id.11305	Meta-analysis	0.0339741	0.517218	0.947628	0.968843	0	0.942112
genus Haemophilus id.3698	Finngen	0.79389	0.482909	0.100182
genus Haemophilus id.3698	Pan-UKB	0.124037	1.12176	0.911955
genus Haemophilus id.3698	GERA	0.0868932	0.791666	0.9126
genus Haemophilus id.3698	Meta-analysis	0.545269	0.386958	0.1588	0.701796	0	0.690281
genus Holdemania id.2157	Finngen	-0.0959244	0.349987	0.784023
genus Holdemania id.2157	Pan-UKB	1.91307	0.711075	0.00713674
genus Holdemania id.2157	GERA	0.304186	0.531082	0.566802
genus Holdemania id.2157	Meta-analysis	0.298014	0.270299	0.27023	0.787691	0.688756	0.0402391
genus Intestinibacter id.11345	Finngen	0.181936	0.180482	0.313429
genus Intestinibacter id.11345	Pan-UKB	-0.576105	0.445089	0.195542
genus Intestinibacter id.11345	GERA	0.170693	0.318325	0.591803
genus Intestinibacter id.11345	Meta-analysis	0.0956192	0.148061	0.518403	0.959746	0.219361	0.277759
genus Lachnoclostridium id.11308	Finngen	-0.0510128	0.171727	0.766423
genus Lachnoclostridium id.11308	Pan-UKB	0.0915682	0.2987	0.759181
genus Lachnoclostridium id.11308	GERA	-0.0856374	0.255838	0.737826
genus Lachnoclostridium id.11308	Meta-analysis	-0.0333119	0.128676	0.795726	0.908454	0	0.892594
genus LachnospiraceaeFCS020group id.11314	Finngen	-0.130408	0.127275	0.305545
genus LachnospiraceaeFCS020group id.11314	Pan-UKB	-0.566877	0.310911	0.0682617
genus LachnospiraceaeFCS020group id.11314	GERA	0.442282	0.207676	0.0331989
genus LachnospiraceaeFCS020group id.11314	Meta-analysis	-0.038419	0.102456	0.707675	0.889464	0.771925	0.0124688
genus LachnospiraceaeNC2004group id.11316	Finngen	0.251071	0.396262	0.526343
genus LachnospiraceaeNC2004group id.11316	Pan-UKB	-0.278665	0.615823	0.650902
genus LachnospiraceaeNC2004group id.11316	GERA	0.73901	0.477533	0.121729
genus LachnospiraceaeNC2004group id.11316	Meta-analysis	0.306549	0.273275	0.261965	0.7802	0	0.418365
genus LachnospiraceaeUCG004 id.11324	Finngen	0.27487	0.244306	0.260545
genus LachnospiraceaeUCG004 id.11324	Pan-UKB	0.179818	0.383959	0.639551
genus LachnospiraceaeUCG004 id.11324	GERA	-0.41683	0.279305	0.135599
genus LachnospiraceaeUCG004 id.11324	Meta-analysis	0.0132532	0.165848	0.936308	0.986724	0.460335	0.156766
genus LachnospiraceaeUCG010 id.11330	Finngen	-0.272893	0.292406	0.350683
genus LachnospiraceaeUCG010 id.11330	Pan-UKB	-1.37373	0.670795	0.0405689
genus LachnospiraceaeUCG010 id.11330	GERA	-0.405508	0.481509	0.399697
genus LachnospiraceaeUCG010 id.11330	Meta-analysis	-0.438459	0.234203	0.0611882	0.644829	0.11866	0.321539
genus Marvinbryantia id.2005	Finngen	0.50631	0.468233	0.279554
genus Marvinbryantia id.2005	Pan-UKB	-0.597562	1.0523	0.570129
genus Marvinbryantia id.2005	GERA	1.02443	0.770932	0.183909
genus Marvinbryantia id.2005	Meta-analysis	0.488805	0.374063	0.1913	0.748801	0	0.460728
genus Methanobrevibacter id.123	Finngen	-0.0330181	0.257494	0.897968
genus Methanobrevibacter id.123	Pan-UKB	-0.610024	0.560423	0.276372
genus Methanobrevibacter id.123	GERA	0.891776	0.354347	0.0118468
genus Methanobrevibacter id.123	Meta-analysis	0.177734	0.195253	0.362678	0.85667	0.701775	0.0349732
genus Oscillospira id.2064	Finngen	-0.0744372	0.313853	0.812524
genus Oscillospira id.2064	Pan-UKB	0.374198	0.623656	0.548502
genus Oscillospira id.2064	GERA	0.202749	0.412742	0.623268
genus Oscillospira id.2064	Meta-analysis	0.0751117	0.231913	0.74603	0.904479	0	0.758562
genus Parabacteroides id.954	Finngen	0.0576906	0.209352	0.78288
genus Parabacteroides id.954	Pan-UKB	0.549114	0.498658	0.270817
genus Parabacteroides id.954	GERA	-0.0820845	0.402266	0.83831
genus Parabacteroides id.954	Meta-analysis	0.0913847	0.174031	0.599509	0.902558	0	0.590243
genus Parasutterella id.2892	Finngen	0.0350571	0.410468	0.931937
genus Parasutterella id.2892	Pan-UKB	0.335431	0.870495	0.69999
genus Parasutterella id.2892	GERA	0.0827511	0.70233	0.906207
genus Parasutterella id.2892	Meta-analysis	0.0881785	0.328226	0.788198	0.907421	0	0.952426
genus Prevotella7 id.11182	Finngen	0.0303569	0.417437	0.942027
genus Prevotella7 id.11182	Pan-UKB	-0.082871	1.06739	0.938115
genus Prevotella7 id.11182	GERA	-0.744422	0.665222	0.263115
genus Prevotella7 id.11182	Meta-analysis	-0.178088	0.335649	0.59571	0.916992	0	0.611986
genus RikenellaceaeRC9gutgroup id.11191	Finngen	0.0603959	0.24083	0.801982
genus RikenellaceaeRC9gutgroup id.11191	Pan-UKB	-0.537897	0.524367	0.304985
genus RikenellaceaeRC9gutgroup id.11191	GERA	-0.153745	0.428667	0.71985
genus RikenellaceaeRC9gutgroup id.11191	Meta-analysis	-0.0665498	0.194918	0.732784	0.912649	0	0.569148
genus Romboutsia id.11347	Finngen	0.361899	0.289034	0.210534
genus Romboutsia id.11347	Pan-UKB	-0.12574	0.526528	0.811253
genus Romboutsia id.11347	GERA	0.837404	0.452285	0.0640981
genus Romboutsia id.11347	Meta-analysis	0.389533	0.221048	0.0780331	0.712702	0	0.377679
genus Roseburia id.2012	Finngen	0.152487	0.27619	0.580874
genus Roseburia id.2012	Pan-UKB	0.139425	0.48163	0.77221
genus Roseburia id.2012	GERA	-0.226531	0.351097	0.518791
genus Roseburia id.2012	Meta-analysis	0.0298586	0.197902	0.880074	0.956906	0	0.676327
genus Ruminiclostridium9 id.11357	Finngen	-0.0423251	0.127012	0.738954
genus Ruminiclostridium9 id.11357	Pan-UKB	0.148169	0.26121	0.570551
genus Ruminiclostridium9 id.11357	GERA	-0.0125362	0.204357	0.951085
genus Ruminiclostridium9 id.11357	Meta-analysis	-0.00747871	0.0997061	0.940209	0.983272	0	0.80616
genus RuminococcaceaeNK4A214group id.11358	Finngen	0.11561	0.291139	0.691295
genus RuminococcaceaeNK4A214group id.11358	Pan-UKB	-0.964991	0.625523	0.122905
genus RuminococcaceaeNK4A214group id.11358	GERA	0.693658	0.415965	0.095398
genus RuminococcaceaeNK4A214group id.11358	Meta-analysis	0.144373	0.222867	0.517116	0.970477	0.591736	0.0863457
genus RuminococcaceaeUCG002 id.11360	Finngen	0.0514369	0.249838	0.836884
genus RuminococcaceaeUCG002 id.11360	Pan-UKB	-0.124235	0.496399	0.802376
genus RuminococcaceaeUCG002 id.11360	GERA	0.113928	0.389181	0.769723
genus RuminococcaceaeUCG002 id.11360	Meta-analysis	0.0401805	0.193596	0.835581	0.923183	0	0.928838
genus RuminococcaceaeUCG003 id.11361	Finngen	0.136749	0.329685	0.678297
genus RuminococcaceaeUCG003 id.11361	Pan-UKB	-0.0274191	0.669645	0.967339
genus RuminococcaceaeUCG003 id.11361	GERA	-0.372489	0.474774	0.432711
genus RuminococcaceaeUCG003 id.11361	Meta-analysis	-0.0287083	0.251048	0.908957	0.980529	0	0.67835
genus RuminococcaceaeUCG004 id.11362	Finngen	-0.48727	0.308385	0.11409
genus RuminococcaceaeUCG004 id.11362	Pan-UKB	0.182614	0.735976	0.804038
genus RuminococcaceaeUCG004 id.11362	GERA	0.297216	0.506408	0.557264
genus RuminococcaceaeUCG004 id.11362	Meta-analysis	-0.22309	0.247988	0.368332	0.85528	0.0446064	0.351098
genus RuminococcaceaeUCG005 id.11363	Finngen	-0.0665625	0.18843	0.723903
genus RuminococcaceaeUCG005 id.11363	Pan-UKB	-0.0611671	0.369483	0.868513
genus RuminococcaceaeUCG005 id.11363	GERA	0.417098	0.278866	0.134734
genus RuminococcaceaeUCG005 id.11363	Meta-analysis	0.062892	0.143817	0.661889	0.871911	0.0900998	0.333197
genus RuminococcaceaeUCG010 id.11367	Finngen	-0.29263	0.306285	0.339366
genus RuminococcaceaeUCG010 id.11367	Pan-UKB	-0.786104	0.575255	0.171772
genus RuminococcaceaeUCG010 id.11367	GERA	-0.194355	0.44411	0.661655
genus RuminococcaceaeUCG010 id.11367	Meta-analysis	-0.345583	0.230929	0.134526	0.87762	0	0.69341
genus RuminococcaceaeUCG011 id.11368	Finngen	0.771588	0.764055	0.312563
genus RuminococcaceaeUCG011 id.11368	Pan-UKB	2.29223	1.37533	0.0955804
genus RuminococcaceaeUCG011 id.11368	GERA	0.917555	1.05885	0.386183
genus RuminococcaceaeUCG011 id.11368	Meta-analysis	1.06968	0.564911	0.0582854	0.887233	0	0.617852
genus RuminococcaceaeUCG014 id.11371	Finngen	-0.0274549	0.263562	0.917036
genus RuminococcaceaeUCG014 id.11371	Pan-UKB	-1.28782	0.609852	0.0347127
genus RuminococcaceaeUCG014 id.11371	GERA	-0.39878	0.416377	0.338195
genus RuminococcaceaeUCG014 id.11371	Meta-analysis	-0.269469	0.209186	0.197684	0.731966	0.463514	0.155054
genus Ruminococcus2 id.11374	Finngen	-0.314129	0.256952	0.221512
genus Ruminococcus2 id.11374	Pan-UKB	0.434485	0.49463	0.379724
genus Ruminococcus2 id.11374	GERA	0.342414	0.360795	0.342593
genus Ruminococcus2 id.11374	Meta-analysis	-0.0130568	0.192753	0.945994	0.974445	0.36754	0.205743
genus Ruminococcusgauvreauiigroup id.11342	Finngen	-0.361578	0.380086	0.34145
genus Ruminococcusgauvreauiigroup id.11342	Pan-UKB	0.583609	0.680133	0.390848
genus Ruminococcusgauvreauiigroup id.11342	GERA	-0.213581	0.486965	0.660954
genus Ruminococcusgauvreauiigroup id.11342	Meta-analysis	-0.161035	0.274195	0.557003	0.953868	0	0.475036
genus Slackia id.825	Finngen	-0.270744	0.199611	0.174985
genus Slackia id.825	Pan-UKB	-0.0592319	0.400108	0.882311
genus Slackia id.825	GERA	0.441488	0.279552	0.114274
genus Slackia id.825	Meta-analysis	-0.0343387	0.150516	0.819538	0.912818	0.535281	0.11627
genus Streptococcus id.1853	Finngen	0.372296	0.285613	0.192405
genus Streptococcus id.1853	Pan-UKB	-0.927518	0.485893	0.0562757
genus Streptococcus id.1853	GERA	0.405484	0.364889	0.266459
genus Streptococcus id.1853	Meta-analysis	0.15333	0.204103	0.452509	0.911673	0.667416	0.0494518
genus Subdoligranulum id.2070	Finngen	-0.229959	0.232424	0.322471
genus Subdoligranulum id.2070	Pan-UKB	-0.653268	0.531131	0.218714
genus Subdoligranulum id.2070	GERA	0.196708	0.390642	0.614576
genus Subdoligranulum id.2070	Meta-analysis	-0.184679	0.186959	0.323247	0.851632	0	0.412819
genus Sutterella id.2896	Finngen	0.0464519	0.251787	0.85363
genus Sutterella id.2896	Pan-UKB	0.360162	0.587818	0.540068
genus Sutterella id.2896	GERA	-0.864667	0.377744	0.0220778
genus Sutterella id.2896	Meta-analysis	-0.166875	0.19735	0.397788	0.878984	0.594657	0.084835
genus Terrisporobacter id.11348	Finngen	-0.0914656	0.217431	0.674
genus Terrisporobacter id.11348	Pan-UKB	-0.370276	0.459343	0.420185
genus Terrisporobacter id.11348	GERA	0.116819	0.363034	0.747615
genus Terrisporobacter id.11348	Meta-analysis	-0.08373	0.172827	0.628051	0.860429	0	0.706244
genus Turicibacter id.2162	Finngen	-0.0394674	0.326705	0.903846
genus Turicibacter id.2162	Pan-UKB	0.654789	0.698114	0.348275
genus Turicibacter id.2162	GERA	0.802338	0.55282	0.146681
genus Turicibacter id.2162	Meta-analysis	0.244958	0.260884	0.347754	0.850756	0.0562109	0.346609
genus unknowngenus id.1000005472	Finngen	0.855308	0.416425	0.0399825
genus unknowngenus id.1000005472	Pan-UKB	-0.799613	0.801716	0.318582
genus unknowngenus id.1000005472	GERA	0.312414	0.677003	0.644465
genus unknowngenus id.1000005472	Meta-analysis	0.459777	0.324369	0.156351	0.738626	0.414721	0.181122
genus unknowngenus id.1868	Finngen	-0.331829	0.317734	0.296319
genus unknowngenus id.1868	Pan-UKB	0.266477	0.620449	0.667567
genus unknowngenus id.1868	GERA	-0.0143111	0.40284	0.971661
genus unknowngenus id.1868	Meta-analysis	-0.143735	0.231464	0.534609	0.976553	0	0.640571
genus unknowngenus id.2001	Finngen	0.0892692	0.199588	0.654683
genus unknowngenus id.2001	Pan-UKB	0.269112	0.433992	0.535201
genus unknowngenus id.2001	GERA	-0.0633421	0.304082	0.83499
genus unknowngenus id.2001	Meta-analysis	0.0723965	0.155743	0.642041	0.853977	0	0.813889
genus unknowngenus id.2071	Finngen	1.10423	0.774324	0.15385
genus unknowngenus id.2071	Pan-UKB	-0.779988	1.71091	0.648469
genus unknowngenus id.2071	GERA	1.37834	1.37442	0.315931
genus unknowngenus id.2071	Meta-analysis	0.907851	0.6276	0.148024	0.811174	0	0.56138
genus unknowngenus id.2755	Finngen	-0.154887	0.296675	0.601618
genus unknowngenus id.2755	Pan-UKB	-0.342472	0.616247	0.578389
genus unknowngenus id.2755	GERA	-0.0328409	0.524458	0.95007
genus unknowngenus id.2755	Meta-analysis	-0.157737	0.23816	0.50777	0.966173	0	0.92929
genus unknowngenus id.826	Finngen	0.246479	0.201949	0.222276
genus unknowngenus id.826	Pan-UKB	0.0771304	0.43217	0.858352
genus unknowngenus id.826	GERA	0.118935	0.285667	0.677159
genus unknowngenus id.826	Meta-analysis	0.187856	0.154069	0.22273	0.726523	0	0.901173
order Bacteroidales id.913	Finngen	0.134053	0.251826	0.594503
order Bacteroidales id.913	Pan-UKB	0.278036	0.607388	0.647127
order Bacteroidales id.913	GERA	-1.06942	0.445296	0.0163244
order Bacteroidales id.913	Meta-analysis	-0.107375	0.206185	0.602528	0.897243	0.666071	0.0500542
order Bifidobacteriales id.432	Finngen	0.122759	0.161344	0.446744
order Bifidobacteriales id.432	Pan-UKB	-0.624278	0.280851	0.0262285
order Bifidobacteriales id.432	GERA	-0.202187	0.190645	0.2889
order Bifidobacteriales id.432	Meta-analysis	-0.111463	0.11279	0.323038	0.867768	0.647137	0.0587794
order Clostridiales id.1863	Finngen	-0.110874	0.182511	0.543525
order Clostridiales id.1863	Pan-UKB	-0.253069	0.458502	0.580984
order Clostridiales id.1863	GERA	0.148027	0.354932	0.676637
order Clostridiales id.1863	Meta-analysis	-0.0785964	0.153005	0.607473	0.885359	0	0.74686
order Desulfovibrionales id.3156	Finngen	-0.255252	0.197323	0.195813
order Desulfovibrionales id.3156	Pan-UKB	-0.145298	0.501525	0.772036
order Desulfovibrionales id.3156	GERA	-0.181077	0.296847	0.541862
order Desulfovibrionales id.3156	Meta-analysis	-0.224064	0.15616	0.151334	0.797416	0	0.965307
order Enterobacteriales id.3468	Finngen	-0.153324	0.208224	0.461524
order Enterobacteriales id.3468	Pan-UKB	0.425929	0.498836	0.39319
order Enterobacteriales id.3468	GERA	0.023447	0.403752	0.953691
order Enterobacteriales id.3468	Meta-analysis	-0.0505994	0.173508	0.770572	0.917986	0	0.55168
order Erysipelotrichales id.2148	Finngen	-1.11295	0.560586	0.0471071
order Erysipelotrichales id.2148	Pan-UKB	-1.86195	1.43862	0.195578
order Erysipelotrichales id.2148	GERA	0.215287	0.893546	0.809605
order Erysipelotrichales id.2148	Meta-analysis	-0.848262	0.450938	0.0599575	0.684515	0.0637319	0.343671
order Lactobacillales id.1800	Finngen	0.423253	0.280147	0.130832
order Lactobacillales id.1800	Pan-UKB	-0.968119	0.486743	0.0467041
order Lactobacillales id.1800	GERA	0.733563	0.355106	0.0388514
order Lactobacillales id.1800	Meta-analysis	0.286187	0.20043	0.153331	0.778013	0.763794	0.0145003
order Methanobacteriales id.120	Finngen	-0.0937218	0.331707	0.777527
order Methanobacteriales id.120	Pan-UKB	-0.870385	0.747684	0.24438
order Methanobacteriales id.120	GERA	0.972754	0.459326	0.0341933
order Methanobacteriales id.120	Meta-analysis	0.140993	0.253047	0.577402	0.919816	0.643464	0.0605208
order MollicutesRF9 id.11579	Finngen	0.855308	0.416425	0.0399825
order MollicutesRF9 id.11579	Pan-UKB	-0.799613	0.801716	0.318582
order MollicutesRF9 id.11579	GERA	0.312414	0.677003	0.644465
order MollicutesRF9 id.11579	Meta-analysis	0.459777	0.324369	0.156351	0.714005	0.414721	0.181122
order Rhodospirillales id.2667	Finngen	-0.0649938	0.327107	0.842503
order Rhodospirillales id.2667	Pan-UKB	-0.34197	0.684449	0.617337
order Rhodospirillales id.2667	GERA	0.0838436	0.581083	0.885273
order Rhodospirillales id.2667	Meta-analysis	-0.0754106	0.263139	0.774433	0.914632	0	0.892348
order Verrucomicrobiales id.4030	Finngen	-0.451567	0.218634	0.0388854
order Verrucomicrobiales id.4030	Pan-UKB	-0.0872599	0.352411	0.804437
order Verrucomicrobiales id.4030	GERA	-0.0348992	0.260056	0.893245
order Verrucomicrobiales id.4030	Meta-analysis	-0.243734	0.151171	0.106895	0.813589	0	0.41777
phylum Actinobacteria id.400	Finngen	0.0543256	0.199395	0.785275
phylum Actinobacteria id.400	Pan-UKB	-0.626111	0.403483	0.120718
phylum Actinobacteria id.400	GERA	0.0192189	0.27203	0.943676
phylum Actinobacteria id.400	Meta-analysis	-0.0495408	0.14939	0.740176	0.913551	0.158683	0.304644
phylum Bacteroidetes id.905	Finngen	0.109553	0.252201	0.664007
phylum Bacteroidetes id.905	Pan-UKB	0.242749	0.61716	0.694074
phylum Bacteroidetes id.905	GERA	-1.06586	0.447164	0.0171446
phylum Bacteroidetes id.905	Meta-analysis	-0.127235	0.206953	0.538685	0.958439	0.645825	0.0593998
phylum Euryarchaeota id.55	Finngen	-0.267709	0.259035	0.301377
phylum Euryarchaeota id.55	Pan-UKB	-0.910878	0.605259	0.13234
phylum Euryarchaeota id.55	GERA	0.605824	0.35402	0.0870313
phylum Euryarchaeota id.55	Meta-analysis	-0.0641251	0.197596	0.74554	0.911955	0.675117	0.0460498
phylum Firmicutes id.1672	Finngen	-0.122339	0.306339	0.68963
phylum Firmicutes id.1672	Pan-UKB	-0.611344	0.799836	0.444666
phylum Firmicutes id.1672	GERA	0.89993	0.586559	0.124967
phylum Firmicutes id.1672	Meta-analysis	0.0235636	0.257123	0.926981	0.99216	0.35259	0.213394
phylum Proteobacteria id.2375	Finngen	-0.379925	0.190794	0.0464501
phylum Proteobacteria id.2375	Pan-UKB	-0.130315	0.42059	0.756684
phylum Proteobacteria id.2375	GERA	-0.15513	0.290084	0.592803
phylum Proteobacteria id.2375	Meta-analysis	-0.289218	0.149059	0.0523435	0.896382	0	0.747357
phylum Tenericutes id.3919	Finngen	0.601437	0.37741	0.111028
phylum Tenericutes id.3919	Pan-UKB	-0.71938	0.788197	0.361406
phylum Tenericutes id.3919	GERA	0.507121	0.602817	0.400207
phylum Tenericutes id.3919	Meta-analysis	0.391845	0.296407	0.186174	0.750172	0.142587	0.311518
Black bold, positive correlation between gut microbiota and allergic rhinitis. Red bold, negative correlation between gut microbiota and allergic rhinitis.

## Sheet: Table 3
Table 3 Causal effects of gut microtiota on allergic rhinitis (Forward MR analysis)
Exposure	Source of outcome	IVs	IVW									MR-Egger						Weighted median				MR-PRESSO
			OR	Lower_OR	Upper_OR	P	Adjust_P	I2	P_heterogeneity	Cochrans_Q	P_for_Q	OR	Lower_OR	Upper_OR	P	Intercept	P_intercept	OR	Lower_OR	Upper_OR	P	OR	Lower_OR	Upper_OR	P	Outliers	P_global	P_distortion
genus Gordonibacter id.821	Finngen	11	1.07494	1.00053	1.1549	0.0483415				8.7632	0.554715	1.24304	0.917309	1.68443	0.194079	-0.0223503	0.36004	1.12069	1.01971	1.23167	0.0180252	1.07494	1.00512	1.14962	0.0611364	0	0.583333
genus Gordonibacter id.821	Pan-UKB	12	1.03995	0.855834	1.26368	0.693543				6.67182	0.825004	0.597732	0.259703	1.37573	0.254111	0.0856972	0.210152	1.05137	0.809011	1.36633	0.707884	1.03995	0.893528	1.21037	0.622861	0	0.829667
genus Gordonibacter id.821	GERA	12	1.06345	0.990301	1.142	0.0906566				7.61618	0.747217	0.994727	0.729553	1.35629	0.973996	0.0104588	0.67354	1.0803	0.982669	1.18764	0.109987	1.06345	1.00222	1.12842	0.0668638	0	0.765
genus Gordonibacter id.821	Meta-analysis		1.06728	1.0163	1.12081	0.00911604	1	0	0.943615			1.07126	0.86833	1.32161	0.520624			1.09731	1.02846	1.17077	0.0049704	1.06619	1.02166	1.11265	0.00323311
genus Coprococcus2 id.11302	Finngen	8	1.02029	0.85924	1.21153	0.818732				9.13479	0.243123	1.31836	0.310034	5.60605	0.721086	-0.0185216	0.738382	1.0505	0.85922	1.28437	0.63092	1.02029	0.85924	1.21153	0.825284	0	0.262333
genus Coprococcus2 id.11302	Pan-UKB	8	1.57595	1.04184	2.38387	0.0312321				3.6739	0.816477	2.4005	0.0930109	61.9541	0.616458	-0.0304119	0.806639	1.54589	0.906582	2.63604	0.109641	1.57595	1.16769	2.12695	0.020708	0	0.820667
genus Coprococcus2 id.11302	GERA	8	1.21997	1.04041	1.43051	0.0143776				3.37528	0.848254	0.854257	0.243307	2.99931	0.814003	0.0257073	0.595337	1.19233	0.971847	1.46284	0.0917457	1.21997	1.09228	1.36258	0.0096634	0	0.859667
genus Coprococcus2 id.11302	Meta-analysis		1.15167	1.02924	1.28865	0.0137897	1	0.567005	0.0993113			1.09998	0.442492	2.73442	0.83749			1.14261	0.994894	1.31225	0.0590896	1.18949	1.08842	1.29995	0.000128008
genus LachnospiraceaeUCG010 id.11330	Finngen	10	1.23165	1.04306	1.45433	0.0140003				11.8068	0.22442	0.993211	0.591549	1.6676	0.980076	0.017383	0.414462	1.20937	0.983388	1.48728	0.0716599	1.23165	1.04306	1.45433	0.0363218	0	0.269667
genus LachnospiraceaeUCG010 id.11330	Pan-UKB	10	1.18924	0.830224	1.7035	0.344537				7.08209	0.628573	1.39494	0.541299	3.59478	0.51021	-0.0141299	0.730288	1.06125	0.632293	1.78122	0.821975	1.18924	0.86461	1.63575	0.314369	0	0.63
genus LachnospiraceaeUCG010 id.11330	GERA	10	1.06593	0.927851	1.22455	0.367043				8.70959	0.464502	1.29509	0.902471	1.85852	0.19817	-0.017267	0.285506	1.15602	0.953105	1.40213	0.140948	1.06593	0.929947	1.22179	0.383087	0	0.432667
genus LachnospiraceaeUCG010 id.11330	Meta-analysis		1.13569	1.02544	1.25778	0.0145944	1	0	0.410563			1.20463	0.907906	1.59833	0.196924			1.17189	1.02272	1.34282	0.022409	1.13554	1.02734	1.25513	0.0128471
genus Methanobrevibacter id.123	Finngen	6	1.04008	0.910618	1.18796	0.562267				8.2375	0.143623	1.01025	0.578791	1.76333	0.973104	0.00431443	0.920486	0.988924	0.85674	1.1415	0.879068	1.04008	0.910618	1.18796	0.587395	0	0.152
genus Methanobrevibacter id.123	Pan-UKB	6	0.92107	0.670865	1.26459	0.611166				7.22599	0.204368	0.375381	0.143659	0.980872	0.116195	0.138769	0.129519	0.828346	0.593651	1.15583	0.267866	0.92107	0.670865	1.26459	0.632797	0	0.227333
genus Methanobrevibacter id.123	GERA	6	1.14175	1.03282	1.26216	0.0095601				2.39236	0.792611	1.4411	1.0005	2.07574	0.121184	-0.0360977	0.26323	1.1731	1.03422	1.33064	0.0130176	1.14175	1.06525	1.22375	0.0133452	0	0.805333
genus Methanobrevibacter id.123	Meta-analysis		1.09187	1.01034	1.17999	0.0264384	1	0.160454	0.303881			1.15618	0.864348	1.54655	0.328176			1.06698	0.974103	1.16872	0.162919	1.11131	1.04621	1.18046	0.000610475
family Victivallaceae id.2255	Finngen	12	1.07626	1.00624	1.15115	0.0322506				7.80881	0.730321	1.13888	0.82662	1.56909	0.444858	-0.00831503	0.730848	1.05408	0.959991	1.15738	0.269575	1.07626	1.01696	1.13902	0.0274097	0	0.747
family Victivallaceae id.2255	Pan-UKB	12	0.949725	0.79051	1.14101	0.581644				7.24729	0.778718	0.931389	0.405854	2.13743	0.870154	0.00289988	0.96331	0.974807	0.761164	1.24842	0.839799	0.949725	0.818302	1.10225	0.511287	0	0.790667
family Victivallaceae id.2255	GERA	11	1.04925	0.973406	1.13101	0.209154				4.75424	0.906979	0.909628	0.655635	1.26202	0.584582	0.0210604	0.402699	1.06415	0.962855	1.1761	0.223116	1.04925	0.996349	1.10496	0.0985462	0	0.904333
family Victivallaceae id.2255	Meta-analysis		1.05578	1.00598	1.10804	0.0276817	1	0	0.445259			1.01374	0.812904	1.26418	0.903605			1.05258	0.985513	1.12422	0.127114	1.05418	1.01587	1.09392	0.00520592
class Actinobacteria id.419	Finngen	15	0.988049	0.881758	1.10715	0.835967				7.38703	0.918761	0.930698	0.669976	1.29288	0.675465	0.00452813	0.710018	1.00858	0.87174	1.1669	0.908588	0.988049	0.909649	1.07321	0.779782	0	0.905333
class Actinobacteria id.419	Pan-UKB	14	0.914635	0.655434	1.27634	0.599692				6.78316	0.912977	0.834752	0.319562	2.18052	0.718777	0.00673594	0.84566	0.81505	0.513809	1.2929	0.384993	0.914635	0.71897	1.16355	0.48036	0	0.917333
class Actinobacteria id.419	GERA	13	1.04571	0.896979	1.2191	0.567984				14.0185	0.299527	1.06178	0.657185	1.71547	0.811022	-0.00105609	0.948476	1.05547	0.873352	1.27556	0.576391	1.04571	0.896979	1.2191	0.578521	0	0.331333
class Actinobacteria id.419	Meta-analysis		1.0013	0.916813	1.09357	0.976954	0.991113	0	0.724856			0.959954	0.739473	1.24617	0.75886			1.01195	0.904663	1.13197	0.835371	0.993228	0.92639	1.06489	0.848377
class Alphaproteobacteria id.2379	Finngen	7	0.925254	0.807162	1.06062	0.26479				2.97106	0.81247	0.823925	0.494433	1.37299	0.490703	0.0109318	0.663487	0.913971	0.767962	1.08774	0.311082	0.925254	0.84049	1.01857	0.164125	0	0.819
class Alphaproteobacteria id.2379	Pan-UKB	7	0.918214	0.615833	1.36907	0.675462				3.8951	0.69087	2.54519	0.554802	11.6762	0.283187	-0.0960736	0.232135	1.04619	0.61284	1.78598	0.868548	0.918214	0.665529	1.26684	0.621936	0	0.721
class Alphaproteobacteria id.2379	GERA	7	1.00485	0.818914	1.233	0.963038				10.648	0.0998844	0.943273	0.403404	2.20564	0.898063	0.00597659	0.885689	0.945344	0.757805	1.17929	0.618336	1.00485	0.818914	1.233	0.964542	0	0.126
class Alphaproteobacteria id.2379	Meta-analysis		0.946738	0.848759	1.05603	0.326116	1	0	0.795843			0.928207	0.609481	1.41361	0.728491			0.93282	0.817056	1.06499	0.303634	0.937713	0.862197	1.01984	0.13328
class Bacilli id.1673	Finngen	18	1.02885	0.917238	1.15404	0.627358				9.59063	0.919894	0.882004	0.642591	1.21062	0.448446	0.0121224	0.321664	1.06559	0.907582	1.25111	0.437869	1.02885	0.943832	1.12152	0.526705	0	0.911333
class Bacilli id.1673	Pan-UKB	18	1.00557	0.721098	1.40226	0.973893				19.2093	0.316653	1.46049	0.583004	3.65867	0.430711	-0.0296292	0.404857	1.02575	0.66404	1.58447	0.908781	1.00557	0.721098	1.40226	0.974274	0	0.348333
class Bacilli id.1673	GERA	18	0.917397	0.812909	1.03531	0.162275				14.9921	0.596054	1.16391	0.839037	1.61457	0.37685	-0.0189681	0.144608	0.945776	0.800946	1.1168	0.510923	0.917397	0.818919	1.02772	0.155039	0	0.601333
class Bacilli id.1673	Meta-analysis		0.976218	0.900467	1.05834	0.559184	0.954705	0	0.396828			1.03043	0.82619	1.28515	0.790286			1.00728	0.900923	1.1262	0.898599	0.987356	0.923127	1.05605	0.71079
class Bacteroidia id.912	Finngen	12	1.08492	0.912523	1.28989	0.355914				14.727	0.195341	1.12756	0.73925	1.71984	0.58953	-0.00293613	0.846917	1.07271	0.873674	1.3171	0.502654	1.08492	0.912523	1.28989	0.37572	0	0.223667
class Bacteroidia id.912	Pan-UKB	14	0.706471	0.472877	1.05546	0.0897942				16.3055	0.233024	0.420756	0.183077	0.967001	0.0640998	0.0439234	0.192772	0.713952	0.434001	1.17448	0.1846	0.706471	0.472877	1.05546	0.113593	0	0.262333
class Bacteroidia id.912	GERA	13	1.03469	0.880041	1.21651	0.67971				15.2368	0.228743	0.794184	0.571533	1.10357	0.197135	0.0214719	0.104694	1.00903	0.825264	1.23373	0.930132	1.03469	0.880041	1.21651	0.686991	0	0.278333
class Bacteroidia id.912	Meta-analysis		1.0243	0.914484	1.1473	0.678168	0.943147	0.463602	0.155007			0.847002	0.661141	1.08511	0.188933			1.01012	0.879925	1.15959	0.886235	1.0243	0.914484	1.1473	0.678168
class Betaproteobacteria id.2867	Finngen	10	1.0538	0.901474	1.23187	0.51063				7.7966	0.554767	0.967808	0.590146	1.58715	0.900042	0.0061638	0.731439	1.07269	0.865804	1.32901	0.520956	1.0538	0.911274	1.21862	0.497578	0	0.538
class Betaproteobacteria id.2867	Pan-UKB	12	0.603652	0.392895	0.927463	0.0212409				12.4549	0.330435	1.12882	0.245023	5.20046	0.879543	-0.0427357	0.421678	0.548347	0.31714	0.948112	0.031498	0.603652	0.392895	0.927463	0.0417611	0	0.375667
class Betaproteobacteria id.2867	GERA	12	0.932313	0.799474	1.08722	0.371501				7.27102	0.77673	1.30289	0.753795	2.25198	0.36563	-0.0227516	0.240111	0.838203	0.687151	1.02246	0.0816981	0.932313	0.822785	1.05642	0.29516	0	0.802333
class Betaproteobacteria id.2867	Meta-analysis		0.960763	0.864015	1.06834	0.459798	1	0.666218	0.0499881			1.10747	0.775124	1.58231	0.574991			0.906611	0.787541	1.04368	0.172312	0.96021	0.875352	1.0533	0.389738
class Clostridia id.1859	Finngen	12	0.965361	0.812805	1.14655	0.687906				15.4867	0.16128	1.81206	0.878964	3.73574	0.138368	-0.0417661	0.111016	0.953004	0.776354	1.16985	0.64537	0.965361	0.812805	1.14655	0.6956	0	0.170667
class Clostridia id.1859	Pan-UKB	12	1.03365	0.673723	1.58587	0.879535				7.23946	0.779373	0.371469	0.0390793	3.531	0.408916	0.0654523	0.385597	0.783653	0.456995	1.3438	0.375605	1.03365	0.730412	1.46279	0.855203	0	0.773333
class Clostridia id.1859	GERA	12	0.973338	0.827734	1.14456	0.743763				6.90704	0.806561	0.593051	0.252629	1.3922	0.257788	0.0316627	0.273368	0.98508	0.801413	1.21084	0.886458	0.973338	0.856051	1.10669	0.687893	0	0.795667
class Clostridia id.1859	Meta-analysis		0.973968	0.869283	1.09126	0.649352	0.974028	0	0.958649			1.06615	0.623799	1.8222	0.814792			0.954974	0.829868	1.09894	0.520179	0.975429	0.883792	1.07657	0.621126
class Coriobacteriia id.809	Finngen	14	0.877723	0.729137	1.05659	0.168111				23.8864	0.0321914	0.585467	0.276433	1.23998	0.187357	0.029042	0.29673	0.896741	0.725124	1.10897	0.314598	0.877723	0.729137	1.05659	0.19137	0	0.037
class Coriobacteriia id.809	Pan-UKB	14	0.788853	0.483536	1.28696	0.342235				20.5803	0.0816561	0.118387	0.0202177	0.693231	0.0356394	0.135093	0.0508839	0.975617	0.561244	1.69593	0.930271	0.788853	0.483536	1.28696	0.359559	0	0.0886667
class Coriobacteriia id.809	GERA	12	1.01572	0.86566	1.1918	0.8483				9.68092	0.559296	0.637916	0.336627	1.20887	0.198135	0.0322699	0.171503	1.05285	0.848071	1.30708	0.640722	1.01572	0.874265	1.18007	0.842151	0	0.570333
class Coriobacteriia id.809	Meta-analysis		0.991274	0.851522	1.15396	0.909995	0.995307	0	0.335943			0.524987	0.287796	0.957664	0.0356369			1.04226	0.852111	1.27484	0.687138	0.993925	0.861149	1.14717	0.933621
class Deltaproteobacteria id.3087	Finngen	13	0.955278	0.821794	1.11044	0.551308				17.4773	0.132506	0.938104	0.621405	1.41621	0.766762	0.00143232	0.927271	0.929132	0.772019	1.11822	0.436723	0.955278	0.821794	1.11044	0.562377	0	0.164667
class Deltaproteobacteria id.3087	Pan-UKB	13	1.20166	0.781909	1.84675	0.40209				18.3944	0.10423	0.489067	0.159443	1.50014	0.236962	0.0687577	0.120507	0.965905	0.599432	1.55643	0.886673	1.20166	0.781909	1.84675	0.418467	0	0.108333
class Deltaproteobacteria id.3087	GERA	13	0.901174	0.746059	1.08854	0.28027				24.0374	0.0201041	0.968446	0.554298	1.69203	0.91236	-0.00547586	0.791991	0.924091	0.745457	1.14553	0.471331	0.901174	0.746059	1.08854	0.301493	0	0.029
class Deltaproteobacteria id.3087	Meta-analysis		0.979533	0.84982	1.12905	0.775393	0.986864	0	0.323279			0.86815	0.589789	1.27789	0.473481			0.933869	0.785762	1.10989	0.437401	0.979533	0.84982	1.12905	0.775393
class Erysipelotrichia id.2147	Finngen	13	1.03771	0.894855	1.20338	0.624225				7.83521	0.797872	0.748124	0.393862	1.42103	0.394303	0.0204102	0.326308	1.02372	0.842477	1.24396	0.813564	1.03771	0.920661	1.16964	0.555648	0	0.794
class Erysipelotrichia id.2147	Pan-UKB	13	0.999363	0.616758	1.61932	0.997935				17.5795	0.129068	0.332236	0.0432078	2.55465	0.312392	0.0701725	0.299601	0.73982	0.418939	1.30647	0.29898	0.999363	0.616758	1.61932	0.997978	0	0.139333
class Erysipelotrichia id.2147	GERA	13	0.862558	0.726736	1.02376	0.090771				15.2841	0.226264	1.0491	0.493548	2.23	0.903095	-0.0124585	0.611022	0.930843	0.751768	1.15257	0.510921	0.862558	0.726736	1.02376	0.116554	0	0.242333
class Erysipelotrichia id.2147	Meta-analysis		0.960858	0.861503	1.07167	0.473361	0.994058	0.226756	0.274377			0.81876	0.509075	1.31684	0.4095			0.963963	0.838389	1.10834	0.606259	0.977563	0.887948	1.07622	0.643654
class Gammaproteobacteria id.3303	Finngen	7	1.03424	0.856048	1.24953	0.727098				5.91426	0.432863	0.793927	0.427179	1.47554	0.498277	0.0204707	0.41953	0.998527	0.776191	1.28455	0.990848	1.03424	0.85721	1.24784	0.737221	0	0.489667
class Gammaproteobacteria id.3303	Pan-UKB	7	1.00184	0.609352	1.64715	0.994204				4.56522	0.600655	1.46819	0.280624	7.68137	0.668274	-0.0295663	0.655067	1.25409	0.668878	2.35131	0.480191	1.00184	0.649303	1.5458	0.993625	0	0.609667
class Gammaproteobacteria id.3303	GERA	7	1.13849	0.943394	1.37394	0.176241				1.62993	0.950401	1.19792	0.646694	2.21898	0.590729	-0.00397154	0.871789	1.14411	0.905004	1.44639	0.26037	1.13849	1.03224	1.25569	0.0409476	0	0.954
class Gammaproteobacteria id.3303	Meta-analysis		1.07961	0.94917	1.22797	0.243636	1	0	0.743989			1.00263	0.657073	1.52991	0.990286			1.08567	0.920028	1.28114	0.33046	1.11072	1.02004	1.20947	0.0156622
class Lentisphaeria id.2250	Finngen	8	1.03714	0.943636	1.13991	0.449337				5.01924	0.657615	1.12645	0.804286	1.57765	0.514355	-0.0122454	0.634423	1.02788	0.911156	1.15955	0.654798	1.03714	0.957396	1.12353	0.401308	0	0.676667
class Lentisphaeria id.2250	Pan-UKB	8	0.885699	0.68364	1.14748	0.358239				7.42765	0.38575	0.970553	0.370728	2.54087	0.953438	-0.014008	0.852074	1.0019	0.709225	1.41535	0.991408	0.885699	0.68364	1.14748	0.388799	0	0.386667
class Lentisphaeria id.2250	GERA	7	1.00495	0.905001	1.11594	0.926352				3.68991	0.718555	0.870189	0.584375	1.29579	0.524118	0.0208117	0.495536	1.00278	0.869707	1.15622	0.969496	1.00495	0.925692	1.091	0.910016	0	0.708
class Lentisphaeria id.2250	Meta-analysis		1.01258	0.946274	1.08352	0.717563	0.99137	0	0.523592			1.00868	0.786771	1.29317	0.945672			1.0163	0.929849	1.11078	0.721544	1.01457	0.959353	1.07297	0.612394
class Melainabacteria id.1589	Finngen	10	0.941611	0.84944	1.04378	0.252336				10.5604	0.307048	1.00957	0.727289	1.40142	0.955985	-0.00808172	0.67083	0.925663	0.811081	1.05643	0.251902	0.941611	0.84944	1.04378	0.281865	0	0.332
class Melainabacteria id.1589	Pan-UKB	10	0.945862	0.736507	1.21473	0.662798				3.45623	0.943437	1.01087	0.499384	2.04624	0.976762	-0.0080341	0.848285	0.948018	0.683759	1.31441	0.748823	0.945862	0.810023	1.10448	0.499447	0	0.937667
class Melainabacteria id.1589	GERA	9	1.01012	0.910971	1.12005	0.848542				8.43847	0.391852	0.837228	0.631971	1.10915	0.255598	0.0235951	0.203986	1.01528	0.882906	1.1675	0.831519	1.01012	0.910971	1.12005	0.8533	0	0.399667
class Melainabacteria id.1589	Meta-analysis		0.972836	0.907038	1.04341	0.440836	1	0	0.624117			0.914691	0.745645	1.12206	0.392381			0.965433	0.880482	1.05858	0.4541	0.969786	0.907842	1.03596	0.362289
class Methanobacteria id.119	Finngen	10	1.01728	0.941684	1.09894	0.663684				8.97184	0.439877	1.35009	0.981118	1.85783	0.102578	-0.0471182	0.111075	0.99085	0.890822	1.10211	0.865566	1.01728	0.941798	1.09881	0.673447	0	0.406333
class Methanobacteria id.119	Pan-UKB	10	0.980301	0.781518	1.22965	0.863382				11.5147	0.242067	0.627288	0.241498	1.62937	0.366319	0.074544	0.37278	0.859398	0.657892	1.12262	0.26635	0.980301	0.781518	1.22965	0.867189	0	0.232333
class Methanobacteria id.119	GERA	10	1.06929	0.972094	1.1762	0.168245				13.861	0.127357	1.38129	0.938793	2.03237	0.139753	-0.042894	0.217862	1.11656	1.01022	1.2341	0.0308406	1.06929	0.972094	1.1762	0.201534	0	0.156333
class Methanobacteria id.119	Meta-analysis		1.03373	0.975483	1.09545	0.262238	1	0	0.650413			1.29837	1.02311	1.64769	0.031716			1.04074	0.970057	1.11658	0.265775	1.0337	0.975506	1.09537	0.262224
class Mollicutes id.3920	Finngen	12	0.925592	0.812586	1.05431	0.244473				13.61	0.255331	0.982477	0.618673	1.56021	0.941758	-0.00544798	0.79679	0.963044	0.814319	1.13893	0.659951	0.925592	0.812586	1.05431	0.269096	0	0.261
class Mollicutes id.3920	Pan-UKB	12	0.971361	0.703797	1.34065	0.859702				6.49857	0.838117	1.00963	0.35722	2.85357	0.985931	-0.00358744	0.940396	0.971779	0.638136	1.47987	0.893872	0.971361	0.758272	1.24433	0.822342	0	0.85
class Mollicutes id.3920	GERA	12	0.894065	0.764453	1.04565	0.161117				18.6863	0.0669624	1.09335	0.663845	1.80076	0.733166	-0.0189696	0.423843	0.918571	0.770615	1.09494	0.3432	0.894065	0.764453	1.04565	0.188694	0	0.0816667
class Mollicutes id.3920	Meta-analysis		0.917605	0.833931	1.00968	0.0779638	1	0	0.885713			1.03005	0.74614	1.42198	0.857194			0.943853	0.840011	1.06053	0.33119	0.920614	0.839002	1.01016	0.0807278
class Negativicutes id.2164	Finngen	12	1.15102	0.992768	1.3345	0.0623469				5.02669	0.929867	0.951137	0.570334	1.5862	0.851591	0.0125844	0.462716	1.16497	0.958157	1.41643	0.125685	1.15102	1.0415	1.27206	0.0186509	0	0.923333
class Negativicutes id.2164	Pan-UKB	12	1.24359	0.832629	1.85738	0.286834				8.99551	0.622307	2.42887	0.689037	8.5618	0.197488	-0.0453543	0.297687	1.16658	0.677061	2.01003	0.578853	1.24359	0.865214	1.78743	0.263731	0	0.618333
class Negativicutes id.2164	GERA	12	1.00909	0.865359	1.1767	0.908091				8.22884	0.69267	1.35805	0.831065	2.21921	0.249922	-0.0199362	0.240458	1.07398	0.866625	1.33094	0.514342	1.00909	0.883509	1.15252	0.896227	0	0.713667
class Negativicutes id.2164	Meta-analysis		1.09049	0.983772	1.20879	0.0992232	1	0	0.386047			1.20962	0.860104	1.70117	0.274034			1.12562	0.978923	1.29429	0.0967175	1.10392	1.02106	1.19351	0.0130136
class Verrucomicrobiae id.4029	Finngen	11	0.949117	0.832298	1.08233	0.435794				11.2851	0.335743	1.49502	0.983212	2.27326	0.0926857	-0.0372959	0.0532106	0.92912	0.777891	1.10975	0.417306	0.949117	0.832298	1.08233	0.453841	0	0.306333
class Verrucomicrobiae id.4029	Pan-UKB	11	1.04938	0.751571	1.46519	0.77716				9.99135	0.441252	1.24079	0.366851	4.1967	0.736548	-0.0137785	0.784791	1.06619	0.665734	1.70753	0.78968	1.04938	0.751679	1.46498	0.782841	0	0.470667
class Verrucomicrobiae id.4029	GERA	11	1.17089	1.02863	1.33282	0.0169823				3.63726	0.962231	1.29858	0.826831	2.03948	0.285942	-0.00844892	0.650118	1.19065	1.00585	1.40941	0.0425821	1.17089	1.0829	1.26602	0.00269491	0	0.962667
class Verrucomicrobiae id.4029	Meta-analysis		1.05527	0.965509	1.15337	0.235579	1	0.598295	0.0829604			1.39054	1.03239	1.87294	0.0300213			1.05905	0.940807	1.19216	0.342193	1.10601	1.03555	1.18126	0.00269775
family Acidaminococcaceae id.2166	Finngen	7	1.04124	0.87885	1.23363	0.640413				8.42851	0.20836	0.72869	0.463063	1.14669	0.229507	0.0375873	0.162989	1.05335	0.850772	1.30415	0.633409	1.04124	0.87885	1.23363	0.656895	0	0.209667
family Acidaminococcaceae id.2166	Pan-UKB	7	1.30437	0.778391	2.18578	0.313049				8.67187	0.19289	2.32543	0.448762	12.0501	0.36085	-0.0570815	0.498783	1.85598	0.9951	3.46163	0.0518286	1.30437	0.778391	2.18578	0.351988	0	0.215
family Acidaminococcaceae id.2166	GERA	6	1.01872	0.848531	1.22305	0.842351				5.26713	0.384157	1.04264	0.570733	1.90473	0.898533	-0.00223524	0.939914	0.986894	0.786039	1.23907	0.909531	1.01872	0.848531	1.22305	0.850185	0	0.428667
family Acidaminococcaceae id.2166	Meta-analysis		1.04415	0.925285	1.17828	0.483533	1	0	0.675487			0.869945	0.610707	1.23923	0.440226			1.05815	0.909771	1.23074	0.46339	1.04415	0.925285	1.17828	0.483533
family Actinomycetaceae id.421	Finngen	4	0.954019	0.816956	1.11408	0.551945				0.291035	0.961706	0.957549	0.683432	1.34161	0.824503	-0.000497516	0.982911	0.943068	0.790117	1.12563	0.516173	0.954019	0.909028	1.00124	0.152152	0	0.970333
family Actinomycetaceae id.421	Pan-UKB	5	1.04693	0.706318	1.55178	0.819346				1.81216	0.770258	1.01823	0.372278	2.785	0.974135	0.00308893	0.956795	1.06035	0.656006	1.71392	0.810957	1.04693	0.803296	1.36444	0.75144	0	0.807333
family Actinomycetaceae id.421	GERA	5	0.89706	0.709986	1.13343	0.362615				9.43257	0.0511514	0.895176	0.444705	1.80196	0.776689	0.000232304	0.995308	0.813554	0.654271	1.01161	0.0634349	0.89706	0.709986	1.13343	0.414113	0	0.0986667
family Actinomycetaceae id.421	Meta-analysis		0.946489	0.83711	1.07016	0.380078	1	0	0.792799			0.951339	0.711264	1.27245	0.736727			0.901206	0.789712	1.02844	0.12264	0.954431	0.911	0.999933	0.0496647
family Alcaligenaceae id.2875	Finngen	11	0.937094	0.802714	1.09397	0.410665				8.78772	0.552361	1.2054	0.592578	2.45197	0.618532	-0.0163939	0.494446	0.962192	0.779219	1.18813	0.720237	0.937094	0.810526	1.08343	0.400733	0	0.569333
family Alcaligenaceae id.2875	Pan-UKB	11	0.671001	0.440471	1.02218	0.0631916				7.7311	0.655084	0.721636	0.113298	4.59637	0.737764	-0.00481577	0.938696	0.598355	0.336577	1.06374	0.0802016	0.671001	0.463435	0.971533	0.0607407	0	0.668667
family Alcaligenaceae id.2875	GERA	11	0.973096	0.820106	1.15463	0.754652				11.4701	0.322086	0.528516	0.262067	1.06587	0.108473	0.0406431	0.113763	0.876645	0.708465	1.08475	0.225723	0.973096	0.820106	1.15463	0.761071	0	0.351667
family Alcaligenaceae id.2875	Meta-analysis		0.930263	0.832756	1.03919	0.200696	1	0.227445	0.27406			0.789029	0.487342	1.27747	0.335113			0.894137	0.773422	1.03369	0.130492	0.925061	0.832011	1.02852	0.149824
family Bacteroidaceae id.917	Finngen	9	1.0191	0.86457	1.20125	0.82159				7.09345	0.526584	0.945552	0.401331	2.22776	0.901713	0.0049547	0.866344	1.06439	0.852105	1.32956	0.582434	1.0191	0.872907	1.18978	0.816757	0	0.551333
family Bacteroidaceae id.917	Pan-UKB	9	1.18733	0.632651	2.22831	0.59294				14.13	0.0784394	2.10975	0.0629481	70.7098	0.689414	-0.0374595	0.753382	0.963608	0.463768	2.00217	0.920857	1.18733	0.632651	2.22831	0.607473	0	0.089
family Bacteroidaceae id.917	GERA	9	1.00318	0.835741	1.20417	0.972786				1.62398	0.990453	1.13092	0.435009	2.94013	0.807985	-0.0078366	0.809398	1.01889	0.810056	1.28156	0.872962	1.00318	0.923948	1.08921	0.941504	0	0.992
family Bacteroidaceae id.917	Meta-analysis		1.01783	0.902771	1.14756	0.772751	0.989499	0	0.880559			1.04803	0.55947	1.96324	0.88353			1.03838	0.88839	1.2137	0.63609	1.00885	0.938601	1.08436	0.810841
family BacteroidalesS24 7group id.11173	Finngen	8	1.0579	0.871728	1.28384	0.568703				19.9562	0.00566509	0.835528	0.370626	1.88358	0.679957	0.0237841	0.57818	0.923171	0.775034	1.09962	0.370358	0.994291	0.852698	1.15939	0.944139	1	0.009	0.0416667
family BacteroidalesS24 7group id.11173	Pan-UKB	8	0.912653	0.595051	1.39977	0.675329				12.0356	0.0993957	0.692115	0.0891141	5.37539	0.736961	0.0270898	0.795197	0.95673	0.606321	1.50965	0.849244	0.912653	0.595051	1.39977	0.687881	0	0.104667
family BacteroidalesS24 7group id.11173	GERA	9	1.01624	0.855817	1.20673	0.854188				16.6191	0.0343291	1.64908	0.784543	3.46629	0.228432	-0.047181	0.231599	1.07173	0.912373	1.25892	0.398982	1.09698	0.987489	1.21862	0.12812	1	0.039	0.517333
family BacteroidalesS24 7group id.11173	Meta-analysis		0.912653	0.595051	1.39977	0.675329	0.971363					0.692115	0.0891141	5.37539	0.724932			0.95673	0.606321	1.50965	0.849244	0.912653	0.595051	1.39977	0.675329
family Bifidobacteriaceae id.433	Finngen	11	1.01288	0.894036	1.14753	0.840678				7.73119	0.655075	0.811289	0.539687	1.21958	0.3409	0.0168944	0.291333	0.983651	0.831327	1.16389	0.847719	1.01288	0.90761	1.13037	0.823765	0	0.607
family Bifidobacteriaceae id.433	Pan-UKB	11	0.882711	0.609246	1.27892	0.509576				6.13368	0.80391	1.26129	0.340204	4.67618	0.736403	-0.0254508	0.59138	0.880752	0.532293	1.45733	0.621152	0.882711	0.660248	1.18013	0.419427	0	0.824333
family Bifidobacteriaceae id.433	GERA	6	0.974064	0.787809	1.20435	0.80824				4.59546	0.467214	1.041	0.345153	3.13973	0.946549	-0.00421357	0.90984	1.04435	0.793954	1.3737	0.756374	0.974064	0.794745	1.19384	0.810229	0	0.481333
family Bifidobacteriaceae id.433	Meta-analysis		0.992881	0.895417	1.10096	0.8922	0.996606	0	0.77264			0.863351	0.598086	1.24627	0.43273			0.99043	0.862839	1.13689	0.891296	0.991207	0.904401	1.08634	0.85019
family Christensenellaceae id.1866	Finngen	11	1.0061	0.888963	1.13867	0.923315				11.2628	0.337412	1.11275	0.875093	1.41494	0.406115	-0.0100074	0.361963	1.13418	0.952768	1.35014	0.156803	1.0061	0.888963	1.13867	0.925217	0	0.322667
family Christensenellaceae id.1866	Pan-UKB	11	0.998113	0.638571	1.56009	0.993386				14.1994	0.164088	0.692262	0.263436	1.81914	0.474631	0.0312646	0.422361	0.93189	0.544273	1.59556	0.797101	0.998113	0.638571	1.56009	0.993549	0	0.165333
family Christensenellaceae id.1866	GERA	11	0.999816	0.866984	1.153	0.997979				6.96651	0.728603	0.980211	0.724634	1.32593	0.899675	0.00170221	0.887351	1.05345	0.866796	1.28031	0.600739	0.999816	0.887661	1.12614	0.997638	0	0.758667
family Christensenellaceae id.1866	Meta-analysis		1.00317	0.915472	1.09927	0.94593	0.983393	0	0.997632			1.04307	0.867266	1.25451	0.654313			1.08773	0.95865	1.23419	0.191969	1.00266	0.921656	1.09078	0.950724
family Clostridiaceae1 id.1869	Finngen	10	0.957532	0.803338	1.14132	0.628086				13.8694	0.127046	1.1287	0.665327	1.9148	0.665377	-0.0128489	0.534293	1.02052	0.844028	1.23393	0.833896	0.957532	0.803338	1.14132	0.639657	0	0.137667
family Clostridiaceae1 id.1869	Pan-UKB	10	0.931125	0.628841	1.37872	0.721584				8.10831	0.523269	1.24828	0.408874	3.81097	0.707109	-0.0233307	0.597407	1.16972	0.68657	1.99289	0.564153	0.931125	0.641513	1.35148	0.716039	0	0.537
family Clostridiaceae1 id.1869	GERA	8	0.996651	0.827615	1.20021	0.971778				8.33333	0.304121	0.699614	0.445096	1.09967	0.172538	0.0290295	0.148881	0.920465	0.721368	1.17451	0.505113	0.996651	0.827615	1.20021	0.972766	0	0.293333
family Clostridiaceae1 id.1869	Meta-analysis		0.971424	0.860391	1.09679	0.639666	0.980511	0	0.930662			0.884758	0.637086	1.22871	0.464932			0.994206	0.860697	1.14842	0.937046	0.970996	0.860556	1.09561	0.632808
family ClostridialesvadinBB60group id.11286	Finngen	15	0.99415	0.881856	1.12074	0.923566				20.6079	0.11211	1.28087	0.94383	1.73826	0.136091	-0.0248478	0.103978	1.0114	0.873585	1.17096	0.87944	0.99415	0.881856	1.12074	0.924926	0	0.121333
family ClostridialesvadinBB60group id.11286	Pan-UKB	15	0.813453	0.617125	1.07224	0.142903				10.4535	0.728331	0.916283	0.420672	1.99579	0.829192	-0.0113301	0.753635	0.747864	0.512589	1.09113	0.131689	0.813453	0.64073	1.03274	0.112102	0	0.743667
family ClostridialesvadinBB60group id.11286	GERA	15	1.1069	0.997357	1.22848	0.0561042				13.0189	0.525038	0.823512	0.61476	1.10315	0.215568	0.0283032	0.0536082	1.11077	0.952969	1.2947	0.179018	1.1069	1.00107	1.22392	0.067598	0	0.536333
family ClostridialesvadinBB60group id.11286	Meta-analysis		1.03633	0.960836	1.11776	0.355109	1	0.595916	0.0841856			1.00996	0.823751	1.23827	0.924038			1.03132	0.931354	1.14201	0.553287	1.03289	0.959896	1.11143	0.386838
family Coriobacteriaceae id.811	Finngen	14	0.877723	0.729137	1.05659	0.168111				23.8864	0.0321914	0.585467	0.276433	1.23998	0.187357	0.029042	0.29673	0.896741	0.731877	1.09874	0.293027	0.877723	0.729137	1.05659	0.19137	0	0.0336667
family Coriobacteriaceae id.811	Pan-UKB	14	0.788853	0.483536	1.28696	0.342235				20.5803	0.0816561	0.118387	0.0202177	0.693231	0.0356394	0.135093	0.0508839	0.975617	0.547576	1.73826	0.93324	0.788853	0.483536	1.28696	0.359559	0	0.08
family Coriobacteriaceae id.811	GERA	12	1.01572	0.86566	1.1918	0.8483				9.68092	0.559296	0.637916	0.336627	1.20887	0.198135	0.0322699	0.171503	1.05285	0.848623	1.30622	0.639713	1.01572	0.874265	1.18007	0.842151	0	0.561667
family Coriobacteriaceae id.811	Meta-analysis		0.991274	0.851522	1.15396	0.909995	1	0	0.335943			0.524987	0.287796	0.957664	0.0356369			1.04308	0.852281	1.2766	0.68237	0.993925	0.861149	1.14717	0.933621
family Defluviitaleaceae id.1924	Finngen	11	0.987197	0.882289	1.10458	0.822144				10.5058	0.39729	0.766046	0.526796	1.11395	0.196452	0.0270241	0.198391	0.925652	0.79266	1.08096	0.328936	0.987197	0.882289	1.10458	0.826671	0	0.396667
family Defluviitaleaceae id.1924	Pan-UKB	11	1.10717	0.832523	1.47243	0.483986				8.64116	0.566463	0.814879	0.32297	2.056	0.67482	0.0340657	0.512196	1.12681	0.76401	1.66188	0.54703	1.10717	0.849407	1.44316	0.468847	0	0.592
family Defluviitaleaceae id.1924	GERA	11	0.967744	0.856538	1.09339	0.598565				12.4361	0.256929	1.00853	0.662897	1.53438	0.969215	-0.00455282	0.844002	1.07464	0.917851	1.2582	0.37099	0.967744	0.856538	1.09339	0.610043	0	0.242
family Defluviitaleaceae id.1924	Meta-analysis		0.987666	0.912282	1.06928	0.759325	1	0	0.696386			0.861024	0.65896	1.12505	0.272841			1.00537	0.903933	1.1182	0.92133	0.989026	0.913976	1.07024	0.784045
family Desulfovibrionaceae id.3169	Finngen	10	0.954894	0.807693	1.12892	0.588962				13.778	0.130443	0.93977	0.613826	1.43879	0.782247	0.00136742	0.93757	0.942609	0.77262	1.15	0.560216	0.954894	0.807693	1.12892	0.602075	0	0.192
family Desulfovibrionaceae id.3169	Pan-UKB	10	1.26029	0.741718	2.14142	0.392372				17.3063	0.0441293	0.437461	0.134736	1.42035	0.206112	0.087683	0.0915247	0.888064	0.50901	1.5494	0.675915	1.26029	0.741718	2.14142	0.414562	0	0.0496667
family Desulfovibrionaceae id.3169	GERA	10	0.996911	0.832062	1.19442	0.973239				13.4952	0.141447	0.914382	0.562596	1.48614	0.727298	0.00712008	0.714601	0.954743	0.768473	1.18616	0.675775	0.996911	0.832062	1.19442	0.973971	0	0.176333
family Desulfovibrionaceae id.3169	Meta-analysis		0.974071	0.861485	1.10137	0.675057	0.977668	0	0.731927			0.928648	0.674181	1.27916	0.650491			0.948128	0.818822	1.09785	0.476441	0.974071	0.861485	1.10137	0.675057
family Enterobacteriaceae id.3469	Finngen	7	0.896738	0.750825	1.07101	0.229015				3.07457	0.799431	1.50947	0.521867	4.36604	0.481611	-0.0384713	0.374469	0.91699	0.73487	1.14424	0.442989	0.896738	0.789687	1.0183	0.143878	0	0.798
family Enterobacteriaceae id.3469	Pan-UKB	7	1.13129	0.4647	2.75406	0.785815				20.2112	0.0025395	1.10097	0.0032391	374.217	0.975448	0.00202437	0.992965	0.705716	0.374209	1.3309	0.281554	0.748476	0.598045	0.936746	0.0524784	1	0.005	0.092
family Enterobacteriaceae id.3469	GERA	7	1.04514	0.851996	1.28207	0.67192				7.34647	0.289991	2.67115	0.884428	8.0674	0.141938	-0.0698283	0.152282	0.948731	0.73131	1.23079	0.691874	1.04514	0.851996	1.28207	0.686682	0	0.294
family Enterobacteriaceae id.3469	Meta-analysis		0.957827	0.837674	1.09521	0.52865	0.982446	0.186561	0.267534			1.98527	0.923036	4.26993	0.0792534			0.930183	0.785827	1.10106	0.400276	0.935894	0.840135	1.04257	0.228957
family Erysipelotrichaceae id.2149	Finngen	13	1.03771	0.894855	1.20338	0.624225				7.83521	0.797872	0.748124	0.393862	1.42103	0.394303	0.0204102	0.326308	1.02372	0.837374	1.25154	0.819102	1.03771	0.920661	1.16964	0.555648	0	0.812667
family Erysipelotrichaceae id.2149	Pan-UKB	13	0.999363	0.616758	1.61932	0.997935				17.5795	0.129068	0.332236	0.0432078	2.55465	0.312392	0.0701725	0.299601	0.73982	0.41186	1.32893	0.313261	0.999363	0.616758	1.61932	0.997978	0	0.132333
family Erysipelotrichaceae id.2149	GERA	13	0.862558	0.726736	1.02376	0.090771				15.2841	0.226264	1.0491	0.493548	2.23	0.903095	-0.0124585	0.611022	0.930843	0.75117	1.15349	0.512488	0.862558	0.726736	1.02376	0.116554	0	0.235333
family Erysipelotrichaceae id.2149	Meta-analysis		0.960858	0.861503	1.07167	0.473361	1	0.226756	0.274377			0.81876	0.509075	1.31684	0.4095			0.963148	0.835448	1.11037	0.604882	0.977563	0.887948	1.07622	0.643654
family FamilyXI id.1936	Finngen	8	0.949718	0.868226	1.03886	0.259699				9.75965	0.202608	1.01291	0.547415	1.87424	0.968737	-0.00862146	0.842301	0.950961	0.85777	1.05428	0.339305	0.949718	0.868226	1.03886	0.296848	0	0.241667
family FamilyXI id.1936	Pan-UKB	8	1.0338	0.835645	1.27893	0.759487				3.95839	0.784557	2.66632	0.684438	10.387	0.207228	-0.126243	0.216037	1.03315	0.800397	1.33358	0.802279	1.0338	0.880931	1.21319	0.696076	0	0.799
family FamilyXI id.1936	GERA	8	0.964449	0.889116	1.04617	0.383011				3.39467	0.846253	1.15817	0.683857	1.96147	0.604571	-0.0243149	0.516441	0.963181	0.867626	1.06926	0.48159	0.964449	0.911344	1.02065	0.250541	0	0.847
family FamilyXI id.1936	Meta-analysis		0.963222	0.908966	1.02072	0.205221	1	0	0.770944			1.17486	0.800287	1.72474	0.4107			0.962587	0.897024	1.03294	0.289379	0.966074	0.922751	1.01143	0.140353
family FamilyXIII id.1957	Finngen	10	1.1017	0.917247	1.32324	0.300194				14.0605	0.120189	1.27092	0.689707	2.34193	0.464117	-0.0106649	0.642367	1.04331	0.835699	1.30249	0.708033	1.1017	0.917247	1.32324	0.327227	0	0.157667
family FamilyXIII id.1957	Pan-UKB	10	0.844851	0.52877	1.34987	0.480704				10.9188	0.281318	2.57058	0.554332	11.9205	0.262189	-0.0766337	0.176101	1.11921	0.634214	1.97509	0.69755	0.844851	0.52877	1.34987	0.498546	0	0.304667
family FamilyXIII id.1957	GERA	11	1.05365	0.911447	1.21803	0.479889				7.41295	0.685969	1.3304	0.838149	2.11176	0.256725	-0.0173621	0.324605	1.09962	0.909131	1.33003	0.327848	1.05365	0.930003	1.19373	0.431028	0	0.694333
family FamilyXIII id.1957	Meta-analysis		1.0578	0.947154	1.18138	0.318831	1	0	0.583921			1.35758	0.948681	1.94271	0.0945481			1.07801	0.937211	1.23997	0.292836	1.0571	0.955789	1.16915	0.279998
family Lachnospiraceae id.1987	Finngen	16	1.03098	0.884704	1.20144	0.695927				19.2367	0.203209	1.15719	0.668259	2.00386	0.610402	-0.00721962	0.673533	1.00034	0.826468	1.2108	0.997177	1.03098	0.884704	1.20144	0.701422	0	0.207
family Lachnospiraceae id.1987	Pan-UKB	17	0.920439	0.662763	1.2783	0.620778				14.8115	0.538483	0.629335	0.280926	1.40984	0.278133	0.027705	0.327802	0.904398	0.571104	1.4322	0.668332	0.920439	0.671054	1.2625	0.614131	0	0.529
family Lachnospiraceae id.1987	GERA	17	1.10244	0.972517	1.24972	0.127407				12.5853	0.7028	1.04126	0.767037	1.41353	0.798942	0.00416501	0.693768	1.07224	0.902827	1.27344	0.426652	1.10244	0.986408	1.23212	0.104933	0	0.695
family Lachnospiraceae id.1987	Meta-analysis		1.06002	0.96587	1.16335	0.219349	1	0	0.545335			1.01328	0.786363	1.30567	0.918775			1.0291	0.909889	1.16393	0.647934	1.06457	0.976334	1.16078	0.156352
family Lactobacillaceae id.1836	Finngen	8	0.951486	0.829772	1.09105	0.476388				12.4717	0.0860741	0.729104	0.547351	0.971209	0.0741078	0.0366543	0.0942372	0.923586	0.797693	1.06935	0.287691	0.951486	0.829772	1.09105	0.499428	0	0.119
family Lactobacillaceae id.1836	Pan-UKB	9	1.0886	0.82453	1.43725	0.549245				5.0902	0.747893	1.23265	0.597252	2.54402	0.589205	-0.0157561	0.726626	1.06815	0.755231	1.51072	0.709335	1.0886	0.872209	1.35868	0.474273	0	0.764
family Lactobacillaceae id.1836	GERA	8	1.06923	0.927246	1.23295	0.357127				10.783	0.14837	0.880412	0.600745	1.29027	0.537883	0.025463	0.324951	1.10459	0.936625	1.30267	0.237203	1.06923	0.927246	1.23295	0.387761	0	0.157667
family Lactobacillaceae id.1836	Meta-analysis		1.01519	0.925027	1.11415	0.750688	1	0	0.44646			0.813512	0.653728	1.01235	0.0643161			1.0055	0.90577	1.11622	0.917966	1.01947	0.931569	1.11566	0.675125
family Methanobacteriaceae id.121	Finngen	10	1.01728	0.941684	1.09894	0.663684				8.97184	0.439877	1.35009	0.981118	1.85783	0.102578	-0.0471182	0.111075	0.99085	0.887651	1.10605	0.869885	1.01728	0.941798	1.09881	0.673447	0	0.396
family Methanobacteriaceae id.121	Pan-UKB	10	0.980301	0.781518	1.22965	0.863382				11.5147	0.242067	0.627288	0.241498	1.62937	0.366319	0.074544	0.37278	0.859398	0.651848	1.13303	0.282644	0.980301	0.781518	1.22965	0.867189	0	0.259667
family Methanobacteriaceae id.121	GERA	10	1.06929	0.972094	1.1762	0.168245				13.861	0.127357	1.38129	0.938793	2.03237	0.139753	-0.042894	0.217862	1.11656	1.00667	1.23845	0.0370016	1.06929	0.972094	1.1762	0.201534	0	0.147667
family Methanobacteriaceae id.121	Meta-analysis		1.03373	0.975483	1.09545	0.262238	1	0	0.650413			1.29837	1.02311	1.64769	0.031716			1.04065	0.967629	1.11919	0.283038	1.0337	0.975506	1.09537	0.262224
family Oxalobacteraceae id.2966	Finngen	14	0.97653	0.909056	1.04901	0.515591				12.2497	0.507279	0.917186	0.695295	1.20989	0.552131	0.00876782	0.654211	1.01558	0.916636	1.1252	0.767577	0.97653	0.910964	1.04681	0.514725	0	0.508333
family Oxalobacteraceae id.2966	Pan-UKB	14	0.879623	0.71835	1.0771	0.214525				9.70723	0.717682	0.568441	0.25424	1.27095	0.193971	0.0598512	0.293368	0.889593	0.683017	1.15865	0.38552	0.879623	0.738393	1.04787	0.174518	0	0.718667
family Oxalobacteraceae id.2966	GERA	13	0.95774	0.879553	1.04288	0.320348				13.3549	0.343779	1.1358	0.819076	1.57499	0.461263	-0.0233153	0.312522	0.934488	0.834593	1.04634	0.24012	0.95774	0.879553	1.04288	0.339964	0	0.343667
family Oxalobacteraceae id.2966	Meta-analysis		0.96235	0.912764	1.01463	0.155065	1	0	0.628402			0.966814	0.78809	1.18607	0.746214			0.9711	0.902751	1.04462	0.430951	0.960902	0.9127	1.01165	0.128792
family Pasteurellaceae id.3689	Finngen	14	0.994057	0.876017	1.128	0.92636				26.2827	0.0155742	1.34659	1.09098	1.66208	0.0169369	-0.0402335	0.00787033	1.03706	0.911247	1.18023	0.581333	1.02992	0.925938	1.14557	0.597159	1	0.0176667	0.23
family Pasteurellaceae id.3689	Pan-UKB	14	0.951743	0.655528	1.38181	0.794863				30.4012	0.00412115	0.551151	0.243591	1.24704	0.178219	0.0701201	0.170317	0.838074	0.563055	1.24742	0.384012	1.04358	0.743223	1.46532	0.809587	1	0.006	0.137
family Pasteurellaceae id.3689	GERA	14	1.00023	0.895385	1.11736	0.99671				18.2557	0.14805	0.974058	0.748985	1.26677	0.847841	0.00344061	0.829567	0.990707	0.866817	1.13231	0.891051	1.00023	0.895385	1.11736	0.996772	0	0.167667
family Pasteurellaceae id.3689	Meta-analysis		1.00023	0.895385	1.11736	0.99671	0.99671					0.974058	0.748985	1.26677	0.84456			0.990707	0.866817	1.13231	0.891051	1.00023	0.895385	1.11736	0.99671
family Peptococcaceae id.2024	Finngen	9	0.983221	0.869207	1.11219	0.787865				1.86547	0.984862	0.921202	0.654047	1.29748	0.652858	0.00630756	0.701344	1.00814	0.868119	1.17075	0.915371	0.983221	0.926409	1.04352	0.592611	0	0.989
family Peptococcaceae id.2024	Pan-UKB	9	0.854404	0.547656	1.33297	0.488039				15.38	0.0521649	0.839208	0.26534	2.65421	0.774066	0.00191525	0.97418	0.82779	0.517024	1.32535	0.431266	0.854404	0.547656	1.33297	0.507668	0	0.076
family Peptococcaceae id.2024	GERA	9	1.02025	0.871885	1.19386	0.80256				12.7242	0.121699	0.953931	0.63803	1.42624	0.824793	0.00719095	0.729619	0.975406	0.821319	1.1584	0.776522	1.02025	0.871885	1.19386	0.808861	0	0.145667
family Peptococcaceae id.2024	Meta-analysis		0.990194	0.900677	1.08861	0.838482	0.978229	0	0.750428			0.929913	0.721092	1.19921	0.575477			0.984082	0.881817	1.09821	0.77439	0.985585	0.932628	1.04155	0.606336
family Peptostreptococcaceae id.2042	Finngen	12	0.994125	0.856846	1.1534	0.93805				16.9591	0.109091	0.895287	0.635609	1.26106	0.541015	0.00947696	0.518578	1.02848	0.871633	1.21355	0.739417	0.994125	0.856846	1.1534	0.939446	0	0.134
family Peptostreptococcaceae id.2042	Pan-UKB	14	1.30603	0.939565	1.81542	0.112062				14.773	0.321736	0.87549	0.431702	1.77549	0.718839	0.0354679	0.236568	1.04424	0.66477	1.64032	0.850971	1.30603	0.939565	1.81542	0.136077	0	0.351
family Peptostreptococcaceae id.2042	GERA	12	0.99273	0.87401	1.12758	0.910592				8.56261	0.662194	1.13828	0.8664	1.49548	0.374213	-0.0128308	0.2926	1.00906	0.849588	1.19846	0.918162	0.99273	0.887213	1.1108	0.90102	0	0.720333
family Peptostreptococcaceae id.2042	Meta-analysis		1.01514	0.925182	1.11384	0.750966	1	0.181276	0.294814			1.02239	0.833425	1.25419	0.831834			1.02072	0.909561	1.14546	0.727377	1.01217	0.928309	1.1036	0.784006
family Porphyromonadaceae id.943	Finngen	9	0.937148	0.760198	1.15529	0.543184				10.3015	0.244501	1.3466	0.520309	3.48512	0.559026	-0.0217277	0.468152	0.918988	0.717494	1.17707	0.503492	0.937148	0.760198	1.15529	0.560045	0	0.275
family Porphyromonadaceae id.943	Pan-UKB	9	0.70426	0.432739	1.14615	0.158236				3.23881	0.918489	0.74139	0.0988559	5.56021	0.779426	-0.00317221	0.96036	0.72114	0.388097	1.33998	0.301042	0.70426	0.516601	0.960087	0.0573942	0	0.919333
family Porphyromonadaceae id.943	GERA	8	1.05545	0.81976	1.35889	0.675555				11.6214	0.113719	1.86397	0.698637	4.97311	0.259987	-0.0353774	0.285077	0.955667	0.73066	1.24997	0.740596	1.05545	0.81976	1.35889	0.688098	0	0.13
family Porphyromonadaceae id.943	Meta-analysis		0.951674	0.816649	1.10902	0.525768	0.985814	0.0624778	0.344162			1.45836	0.763801	2.78452	0.252855			0.916511	0.769681	1.09135	0.327738	0.916049	0.793997	1.05686	0.229389
family Prevotellaceae id.960	Finngen	16	1.04162	0.927812	1.16939	0.489705				12.7419	0.622226	0.974612	0.637328	1.49039	0.907226	0.00476133	0.754514	1.01212	0.859851	1.19134	0.884883	1.04162	0.93626	1.15884	0.465154	0	0.63
family Prevotellaceae id.960	Pan-UKB	15	0.970784	0.626527	1.5042	0.894421				25.5518	0.0294948	0.779028	0.158265	3.83462	0.763641	0.01575	0.782182	0.839057	0.521873	1.34902	0.468887	0.850524	0.591905	1.22214	0.397254	1	0.0396667	0.674333
family Prevotellaceae id.960	GERA	16	1.00124	0.860336	1.16522	0.987211				24.1163	0.0631452	0.549944	0.360279	0.839456	0.0150126	0.0436681	0.0115407	0.996357	0.831199	1.19433	0.968513	1.00124	0.860336	1.16522	0.987422	0	0.0673333
family Prevotellaceae id.960	Meta-analysis		1.04162	0.927812	1.16939	0.489705	0.97941					0.974612	0.637328	1.49039	0.90554			1.01212	0.859851	1.19134	0.884883	1.04162	0.93626	1.15884	0.453561
family Rhodospirillaceae id.2717	Finngen	15	0.954522	0.867725	1.05	0.338622				16.0022	0.313242	1.23774	0.836309	1.83185	0.305687	-0.0265184	0.204158	1.01561	0.894892	1.15261	0.81042	0.954522	0.867725	1.05	0.354856	0	0.351667
family Rhodospirillaceae id.2717	Pan-UKB	15	0.937749	0.724176	1.21431	0.625956				13.6228	0.478177	0.98361	0.277147	3.49088	0.979987	-0.00470555	0.94093	0.856912	0.600452	1.22291	0.394766	0.937749	0.726719	1.21006	0.628877	0	0.474
family Rhodospirillaceae id.2717	GERA	14	1.05842	0.934202	1.19915	0.372713				19.4702	0.109231	0.79084	0.416782	1.50061	0.486471	0.0295635	0.38101	1.05609	0.907424	1.22911	0.480811	1.05842	0.934202	1.19915	0.388914	0	0.121
family Rhodospirillaceae id.2717	Meta-analysis		0.987183	0.917954	1.06163	0.728041	0.992783	0	0.401137			1.08784	0.787324	1.50305	0.609775			1.01878	0.927618	1.1189	0.69728	0.987072	0.917923	1.06143	0.72548
family Rikenellaceae id.967	Finngen	16	0.977983	0.864529	1.10632	0.723425				11.8084	0.693468	0.700171	0.479638	1.0221	0.0860295	0.0250165	0.0884001	1.06206	0.901534	1.25117	0.471414	0.977983	0.876631	1.09105	0.695623	0	0.664333
family Rikenellaceae id.967	Pan-UKB	19	1.04584	0.761817	1.43577	0.781579				15.4072	0.633846	1.32606	0.503921	3.4895	0.575016	-0.0177032	0.617328	1.12828	0.729807	1.74432	0.587139	1.04584	0.780095	1.40213	0.767851	0	0.64
family Rikenellaceae id.967	GERA	19	0.99466	0.880814	1.12322	0.931197				14.7473	0.679241	1.00433	0.686868	1.46853	0.982463	-0.000713596	0.958585	0.971474	0.819276	1.15194	0.739206	0.99466	0.891028	1.11034	0.925062	0	0.692667
family Rikenellaceae id.967	Meta-analysis		0.990422	0.911076	1.07668	0.821278	0.979933	0	0.923795			0.865793	0.66868	1.12101	0.274242			1.02475	0.914344	1.14849	0.674228	0.990034	0.918499	1.06714	0.7935
family Ruminococcaceae id.2050	Finngen	10	0.89774	0.778041	1.03585	0.139535				5.48197	0.790435	0.747819	0.548427	1.01971	0.103574	0.0178835	0.229238	0.8684	0.718954	1.04891	0.143081	0.89774	0.802873	1.00382	0.0908757	0	0.761
family Ruminococcaceae id.2050	Pan-UKB	10	0.86873	0.588669	1.28203	0.478489				7.21016	0.615249	1.05206	0.456017	2.42717	0.908219	-0.0192558	0.625672	0.840779	0.485769	1.45524	0.535514	0.86873	0.613208	1.23073	0.448825	0	0.534333
family Ruminococcaceae id.2050	GERA	10	0.976684	0.803298	1.18749	0.812967				14.9824	0.0914201	0.649444	0.468936	0.899436	0.0317209	0.0405582	0.024136	0.92335	0.741086	1.15044	0.477194	0.976684	0.803298	1.18749	0.818264	0	0.0986667
family Ruminococcaceae id.2050	Meta-analysis		0.894234	0.781847	1.02278	0.102818	1	0	0.876608			0.779343	0.582718	1.04231	0.0928371			0.865431	0.723903	1.03463	0.11266	0.894995	0.804698	0.995424	0.0409016
family Streptococcaceae id.1850	Finngen	14	1.01087	0.884969	1.15468	0.873448				12.7389	0.468176	0.882614	0.508496	1.53198	0.665064	0.0106653	0.627801	1.03339	0.870037	1.22742	0.708297	1.01087	0.886158	1.15313	0.874642	0	0.515667
family Streptococcaceae id.1850	Pan-UKB	14	0.914045	0.562787	1.48454	0.716436				23.0876	0.0406369	0.834952	0.110333	6.31854	0.864237	0.00714526	0.929377	0.77831	0.453408	1.33603	0.363281	0.78957	0.517638	1.20436	0.294252	1	0.0376667	0.653
family Streptococcaceae id.1850	GERA	14	0.927405	0.806589	1.06632	0.289912				8.21624	0.829233	0.840579	0.481826	1.46645	0.552189	0.00780328	0.726826	0.966444	0.801231	1.16572	0.721208	0.927405	0.830002	1.03624	0.205991	0	0.837333
family Streptococcaceae id.1850	Meta-analysis		0.970248	0.881179	1.06832	0.538684	0.958676	0	0.381017			0.861533	0.582314	1.27464	0.455803			1.00222	0.882899	1.13768	0.972597	0.961194	0.883001	1.04631	0.36058
family unknownfamily id.1000001214	Finngen	9	0.990105	0.885774	1.10672	0.861049				9.95844	0.267955	0.898617	0.634468	1.27274	0.566187	0.0117023	0.580586	0.984514	0.855031	1.13361	0.828261	0.990105	0.885774	1.10672	0.865398	0	0.299
family unknownfamily id.1000001214	Pan-UKB	9	0.89276	0.687016	1.16012	0.396026				4.81767	0.776874	1.16811	0.563423	2.42179	0.688666	-0.033934	0.464061	0.831924	0.593587	1.16596	0.285312	0.89276	0.728532	1.09401	0.305918	0	0.784333
family unknownfamily id.1000001214	GERA	8	1.00804	0.904553	1.12338	0.88474				7.41156	0.387321	0.814849	0.607115	1.09366	0.221608	0.0280687	0.179941	1.01896	0.886918	1.17065	0.790849	1.00804	0.904553	1.12338	0.888825	0	0.392333
family unknownfamily id.1000001214	Meta-analysis		0.990226	0.919187	1.06676	0.795946	0.971795	0	0.702879			0.87262	0.703974	1.08167	0.21367			0.987244	0.897845	1.08555	0.790944	0.985044	0.916124	1.05915	0.683862
family unknownfamily id.1000005471	Finngen	13	0.981143	0.874799	1.10041	0.745001				13.6452	0.323937	0.963297	0.661181	1.40346	0.849139	0.00158308	0.921487	0.94623	0.815431	1.09801	0.466518	0.981143	0.874799	1.10041	0.750601	0	0.359
family unknownfamily id.1000005471	Pan-UKB	13	0.83976	0.622891	1.13214	0.251892				11.6383	0.475148	1.29192	0.51879	3.21721	0.593165	-0.0371436	0.348445	0.924465	0.616536	1.38619	0.703943	0.83976	0.625723	1.12701	0.267266	0	0.514333
family unknownfamily id.1000005471	GERA	13	0.972057	0.868561	1.08789	0.621715				11.4464	0.491097	0.921477	0.657257	1.29191	0.644527	0.00467583	0.748064	0.997384	0.846268	1.17548	0.975073	0.972057	0.870846	1.08503	0.622561	0	0.520333
family unknownfamily id.1000005471	Meta-analysis		0.966616	0.894448	1.04461	0.391077	1	0	0.629257			0.961255	0.754344	1.22492	0.749325			0.965807	0.868317	1.07424	0.521613	0.966459	0.895158	1.04344	0.382939
family unknownfamily id.1000006161	Finngen	12	1.08122	0.974509	1.19961	0.140768				19.054	0.0601303	1.08796	0.698715	1.69406	0.716816	-0.000743265	0.977901	1.14305	1.0136	1.28903	0.0292393	1.08122	0.974509	1.19961	0.168797	0	0.0803333
family unknownfamily id.1000006161	Pan-UKB	13	1.10015	0.884381	1.36856	0.391496				12.8652	0.378913	1.00134	0.392785	2.55273	0.997818	0.0110952	0.842685	1.23348	0.920087	1.65363	0.160586	1.10015	0.884381	1.36856	0.408283	0	0.392333
family unknownfamily id.1000006161	GERA	12	1.01169	0.906985	1.12849	0.834778				18.8827	0.0632317	1.23189	0.806937	1.88064	0.356731	-0.0235691	0.367078	1.04096	0.918503	1.17975	0.529539	1.01169	0.906985	1.12849	0.83859	0	0.0636667
family unknownfamily id.1000006161	Meta-analysis		1.05309	0.980732	1.13078	0.154371	1	0	0.631659			1.14452	0.855753	1.53072	0.362861			1.10357	1.01554	1.19923	0.0201525	1.05309	0.980732	1.13078	0.154371
family Veillonellaceae id.2172	Finngen	19	0.961252	0.869958	1.06213	0.437643				18.3045	0.435771	0.924189	0.751779	1.13614	0.464454	0.00351268	0.672972	0.953861	0.809002	1.12466	0.574058	0.961252	0.869958	1.06213	0.447723	0	0.398667
family Veillonellaceae id.2172	Pan-UKB	19	0.911912	0.693688	1.19879	0.508761				10.8815	0.899317	0.65757	0.360989	1.19782	0.188488	0.027302	0.246263	0.900427	0.618387	1.3111	0.584305	0.911912	0.737213	1.12801	0.406573	0	0.897667
family Veillonellaceae id.2172	GERA	19	0.951843	0.858611	1.0552	0.348035				14.29	0.710003	0.853292	0.683587	1.06513	0.178815	0.00926202	0.290429	0.986839	0.849556	1.14631	0.862375	0.951843	0.868312	1.04341	0.306181	0	0.7
family Veillonellaceae id.2172	Meta-analysis		0.953745	0.889839	1.02224	0.180777	1	0	0.937791			0.874581	0.755375	1.0126	0.0730477			0.965861	0.868463	1.07418	0.521846	0.952002	0.892619	1.01534	0.134427
family Verrucomicrobiaceae id.4036	Finngen	11	0.949063	0.83223	1.0823	0.43538				11.2839	0.33583	1.49399	0.982561	2.27163	0.0931453	-0.0372361	0.0534616	0.928704	0.78487	1.0989	0.388945	0.949063	0.83223	1.0823	0.453447	0	0.313
family Verrucomicrobiaceae id.4036	Pan-UKB	11	1.04917	0.751367	1.46502	0.778091				9.99204	0.441192	1.23764	0.365847	4.18685	0.739563	-0.0135826	0.787752	1.06569	0.663246	1.71231	0.792598	1.04917	0.751467	1.46482	0.783754	0	0.457333
family Verrucomicrobiaceae id.4036	GERA	11	1.17093	1.02864	1.33291	0.016979				3.63691	0.962244	1.29863	0.826856	2.03959	0.285882	-0.00844718	0.650119	1.19066	1.01162	1.40139	0.0358187	1.17093	1.08292	1.26609	0.00269357	0	0.972333
family Verrucomicrobiaceae id.4036	Meta-analysis		1.05524	0.965467	1.15337	0.23589	1	0.598507	0.0828519			1.38989	1.03191	1.87205	0.0302563			1.05633	0.942845	1.18347	0.344648	1.10602	1.03555	1.18128	0.00270057
genus Actinomyces id.423	Finngen	7	0.981712	0.862001	1.11805	0.780869				7.10153	0.311559	1.08745	0.779534	1.51699	0.642505	-0.012684	0.538172	0.976425	0.832161	1.1457	0.769918	0.981712	0.862001	1.11805	0.790207	0	0.336
genus Actinomyces id.423	Pan-UKB	7	1.07734	0.771603	1.50423	0.661783				4.99259	0.544764	0.88121	0.363412	2.13678	0.790816	0.0236048	0.651447	0.985966	0.62966	1.5439	0.950744	1.07734	0.794552	1.46078	0.648519	0	0.579667
genus Actinomyces id.423	GERA	7	0.999073	0.793036	1.25864	0.993717				19.6621	0.00317994	1.12973	0.578293	2.20699	0.735655	-0.0143505	0.714273	1.11786	0.88726	1.40839	0.344553	0.925549	0.73609	1.16377	0.537203	1	0.00733333	0.704667
genus Actinomyces id.423	Meta-analysis		0.993812	0.880401	1.12183	0.920024	0.985741	0	0.611034			1.05951	0.775843	1.44689	0.716157			0.977497	0.840844	1.13636	0.767046	0.995892	0.883638	1.12241	0.946209
genus Adlercreutzia id.812	Finngen	8	0.958548	0.843356	1.08947	0.51691				1.18029	0.991374	0.92745	0.5235	1.6431	0.80494	0.00298895	0.911459	0.970224	0.83148	1.13212	0.701029	0.958548	0.909456	1.01029	0.158491	0	0.988667
genus Adlercreutzia id.812	Pan-UKB	8	1.40971	0.990576	2.00617	0.0564682				6.10581	0.52745	4.13877	0.844999	20.2715	0.130288	-0.0975146	0.221916	1.62913	1.02726	2.58363	0.0380509	1.40971	1.01393	1.95996	0.080439	0	0.562
genus Adlercreutzia id.812	GERA	8	0.991582	0.866193	1.13512	0.902459				3.06012	0.879386	0.932652	0.503811	1.72652	0.831745	0.00553029	0.848177	0.968222	0.814627	1.15078	0.71403	0.991582	0.906793	1.0843	0.858204	0	0.871
genus Adlercreutzia id.812	Meta-analysis		0.997682	0.91191	1.09152	0.959636	0.992727	0.508685	0.130634			1.02469	0.683304	1.53664	0.906078			0.999292	0.893718	1.11734	0.990084	0.97372	0.930974	1.01843	0.244956
genus Akkermansia id.4037	Finngen	11	0.948946	0.832186	1.08209	0.434047				11.2802	0.336112	1.49098	0.980835	2.26645	0.0943838	-0.0370951	0.0541506	0.927769	0.777356	1.10729	0.406117	0.948946	0.832186	1.08209	0.452173	0	0.307
genus Akkermansia id.4037	Pan-UKB	11	1.04904	0.751412	1.46455	0.778554				9.99238	0.441162	1.23545	0.365877	4.17173	0.741255	-0.0134568	0.789468	1.06521	0.671865	1.68883	0.788204	1.04904	0.751508	1.46436	0.784206	0	0.491333
genus Akkermansia id.4037	GERA	11	1.17096	1.02872	1.33286	0.0169163				3.63042	0.962483	1.29944	0.827887	2.03958	0.284187	-0.00850075	0.64777	1.19105	1.00926	1.40557	0.0385326	1.17096	1.08306	1.26599	0.00266845	0	0.970667
genus Akkermansia id.4037	Meta-analysis		1.05517	0.965446	1.15324	0.236232	1	0.599451	0.0823669			1.38862	1.03128	1.86978	0.0305491			1.06021	0.943206	1.19173	0.327097	1.10606	1.03567	1.18125	0.00266018
genus Alistipes id.968	Finngen	13	1.14452	0.935652	1.40001	0.189176				20.5396	0.0575418	2.41543	0.970501	6.01166	0.0845725	-0.0448188	0.129055	1.10887	0.885403	1.38875	0.368109	1.14452	0.935652	1.40001	0.21373	0	0.0766667
genus Alistipes id.968	Pan-UKB	14	0.657819	0.443392	0.975944	0.0374352				8.28644	0.824451	0.911783	0.135609	6.1305	0.925892	-0.019628	0.73737	0.723367	0.416701	1.25572	0.249814	0.657819	0.480096	0.901331	0.0217364	0	0.845333
genus Alistipes id.968	GERA	14	0.936822	0.775932	1.13107	0.497241				20.1442	0.0916716	2.66778	1.24858	5.70011	0.0262685	-0.0625365	0.0173273	0.966366	0.779484	1.19805	0.75502	0.936822	0.775932	1.13107	0.509146	0	0.096
genus Alistipes id.968	Meta-analysis		1.0206	0.852951	1.2212	0.823772	0.977356	0.83347	0.0142659			2.01452	0.885032	4.58548	0.0951237			1.04328	0.84704	1.28499	0.690234	0.974467	0.822345	1.15473	0.765188
genus Allisonella id.2174	Finngen	8	1.04334	0.940431	1.15752	0.423232				13.1599	0.0683074	0.876823	0.415999	1.84813	0.74148	0.024978	0.660254	1.09006	0.98234	1.20959	0.104296	1.04334	0.940431	1.15752	0.449555	0	0.0886667
genus Allisonella id.2174	Pan-UKB	8	0.969619	0.762659	1.23274	0.801149				8.95006	0.256261	2.1241	0.416654	10.8287	0.399607	-0.112526	0.376832	1.00485	0.756247	1.33517	0.973398	0.969619	0.762659	1.23274	0.808384	0	0.292667
genus Allisonella id.2174	GERA	8	0.988459	0.911592	1.07181	0.778685				4.16902	0.760116	1.25487	0.725768	2.16971	0.447442	-0.0342223	0.420924	0.95805	0.863838	1.06254	0.417109	0.988459	0.928594	1.05218	0.726492	0	0.765667
genus Allisonella id.2174	Meta-analysis		1.00622	0.946008	1.07026	0.843906	0.968417	0	0.689021			1.15723	0.755819	1.77181	0.501655			1.02053	0.950534	1.09568	0.57507	1.00116	0.950193	1.05487	0.965249
genus Alloprevotella id.961	Finngen	5	0.917688	0.833444	1.01045	0.0803885				3.55835	0.469062	1.0453	0.42598	2.56503	0.929039	-0.0181193	0.793357	0.958683	0.84418	1.08872	0.515563	0.917688	0.838017	1.00493	0.137388	0	0.522333
genus Alloprevotella id.961	Pan-UKB	6	1.06532	0.809662	1.40169	0.651327				6.07569	0.298923	0.135345	0.0133794	1.36913	0.165535	0.288582	0.153631	1.02415	0.728632	1.43951	0.890742	1.06532	0.809662	1.40169	0.670256	0	0.329333
genus Alloprevotella id.961	GERA	6	1.02824	0.920204	1.14895	0.622968				6.88128	0.22962	0.991154	0.310924	3.15957	0.988734	0.0051296	0.953196	1.01701	0.893942	1.15701	0.797755	1.02824	0.920204	1.14895	0.643789	0	0.263667
genus Alloprevotella id.961	Meta-analysis		0.969987	0.90413	1.04064	0.395619	1	0.280932	0.248904			0.860974	0.436809	1.69703	0.66547			0.98942	0.906508	1.07992	0.811733	0.966656	0.903025	1.03477	0.328991
genus Anaerofilum id.2053	Finngen	10	0.985768	0.903296	1.07577	0.747794				4.96069	0.837721	1.271	0.789536	2.04605	0.352463	-0.0283933	0.318272	0.985273	0.877635	1.10611	0.80153	0.985768	0.923855	1.05183	0.675129	0	0.846667
genus Anaerofilum id.2053	Pan-UKB	11	1.02958	0.82001	1.2927	0.8018				9.58342	0.477769	0.910098	0.278486	2.97422	0.879538	0.0141987	0.839649	1.11383	0.802464	1.54602	0.519281	1.02958	0.823948	1.28652	0.802828	0	0.490333
genus Anaerofilum id.2053	GERA	10	1.0138	0.921442	1.11542	0.778506				9.87271	0.360888	1.19783	0.73774	1.94486	0.486226	-0.0195947	0.510366	1.01841	0.899397	1.15316	0.773602	1.0138	0.921442	1.11542	0.784865	0	0.359333
genus Anaerofilum id.2053	Meta-analysis		1.00072	0.940533	1.06476	0.98183	0.99127	0	0.884707			1.20624	0.87025	1.67196	0.260299			1.00725	0.927969	1.09331	0.862815	0.996421	0.94577	1.04979	0.892861
genus Anaerostipes id.1991	Finngen	13	1.04061	0.891863	1.21417	0.612978				13.855	0.310064	0.97715	0.545425	1.7506	0.939461	0.00415749	0.829866	0.973785	0.790257	1.19994	0.803109	1.04061	0.891863	1.21417	0.622141	0	0.326
genus Anaerostipes id.1991	Pan-UKB	12	1.04953	0.696046	1.58253	0.817528				11.9961	0.363934	1.2591	0.306903	5.16555	0.75563	-0.0126829	0.796141	1.14694	0.654287	2.01053	0.632138	1.04953	0.696046	1.58253	0.821763	0	0.388
genus Anaerostipes id.1991	GERA	12	1.06899	0.854118	1.33793	0.560077				23.5353	0.014841	2.14467	0.913381	5.03582	0.11033	-0.0448324	0.130204	1.00777	0.796893	1.27444	0.948505	1.06899	0.854118	1.33793	0.571828	0	0.0163333
genus Anaerostipes id.1991	Meta-analysis		1.04171	0.901642	1.20354	0.579131	0.965219	0	0.969579			1.01393	0.591509	1.73802	0.959875			0.993357	0.816776	1.20811	0.946782	1.04171	0.901642	1.20354	0.579131
genus Anaerotruncus id.2054	Finngen	13	0.909334	0.777199	1.06393	0.235463				15.6063	0.209939	1.18364	0.756327	1.85238	0.476075	-0.0190399	0.244922	0.992596	0.82569	1.19324	0.936939	0.909334	0.777199	1.06393	0.258421	0	0.225333
genus Anaerotruncus id.2054	Pan-UKB	13	0.699284	0.445764	1.09699	0.119457				16.9899	0.149976	0.812708	0.184495	3.58001	0.789061	-0.010528	0.837912	0.754045	0.434524	1.30852	0.315459	0.699284	0.445764	1.09699	0.145426	0	0.156333
genus Anaerotruncus id.2054	GERA	13	0.987341	0.855469	1.13954	0.861736				8.61104	0.735744	0.785862	0.50207	1.23007	0.314413	0.0161081	0.314554	0.978191	0.806471	1.18648	0.822847	0.987341	0.874428	1.11483	0.84055	0	0.756667
genus Anaerotruncus id.2054	Meta-analysis		0.935877	0.844228	1.03748	0.207552	1	0.120449	0.320798			0.957348	0.702328	1.30497	0.782701			0.971239	0.853269	1.10552	0.658718	0.944383	0.859699	1.03741	0.232551
genus Bacteroides id.918	Finngen	9	1.0191	0.86457	1.20125	0.82159				7.09345	0.526584	0.945552	0.401331	2.22776	0.901713	0.0049547	0.866344	1.06439	0.853237	1.3278	0.580173	1.0191	0.872907	1.18978	0.816757	0	0.544667
genus Bacteroides id.918	Pan-UKB	9	1.18733	0.632651	2.22831	0.59294				14.13	0.0784394	2.10975	0.0629481	70.7098	0.689414	-0.0374595	0.753382	0.963608	0.460302	2.01724	0.921658	1.18733	0.632651	2.22831	0.607473	0	0.0876667
genus Bacteroides id.918	GERA	9	1.00318	0.835741	1.20417	0.972786				1.62398	0.990453	1.13092	0.435009	2.94013	0.807985	-0.0078366	0.809398	1.01889	0.798896	1.29946	0.880151	1.00318	0.923948	1.08921	0.941504	0	0.989333
genus Bacteroides id.918	Meta-analysis		1.01783	0.902771	1.14756	0.772751	0.995569	0	0.880559			1.04803	0.55947	1.96324	0.88353			1.03967	0.886176	1.21976	0.633102	1.00885	0.938601	1.08436	0.810841
genus Barnesiella id.944	Finngen	13	0.962475	0.846548	1.09428	0.559155				10.9448	0.533654	1.24131	0.735474	2.09503	0.435404	-0.0198368	0.346878	0.999141	0.841569	1.18622	0.992165	0.962475	0.851449	1.08798	0.55221	0	0.511
genus Barnesiella id.944	Pan-UKB	14	1.15635	0.832104	1.60696	0.386892				10.4326	0.658238	0.827896	0.272872	2.51184	0.74449	0.0278889	0.548217	1.06198	0.675381	1.66987	0.794552	1.15635	0.861123	1.5528	0.351726	0	0.684
genus Barnesiella id.944	GERA	14	0.959037	0.823019	1.11753	0.591973				18.5959	0.136177	1.64836	1.07511	2.52727	0.0407721	-0.0450907	0.0230862	0.880921	0.729766	1.06339	0.1868	0.959037	0.823019	1.11753	0.601024	0	0.148333
genus Barnesiella id.944	Meta-analysis		0.98608	0.874952	1.11132	0.818266	0.981919	0.035737	0.308506			1.15312	0.718257	1.85128	0.55527			1.00683	0.857555	1.18209	0.933735	0.988865	0.883051	1.10736	0.846245
genus Bifidobacterium id.436	Finngen	12	1.00114	0.893011	1.12236	0.984438				7.20112	0.78257	0.961121	0.723193	1.27733	0.790208	0.00362788	0.765155	1.00558	0.866748	1.16666	0.941447	1.00114	0.912709	1.09813	0.981199	0	0.749333
genus Bifidobacterium id.436	Pan-UKB	12	0.914906	0.657499	1.27309	0.597772				3.13273	0.988853	1.03862	0.438143	2.46205	0.933124	-0.0106361	0.761631	0.881707	0.570345	1.36305	0.571089	0.914906	0.767019	1.09131	0.344079	0	0.989667
genus Bifidobacterium id.436	GERA	9	0.991317	0.846061	1.16151	0.91409				2.56133	0.95881	0.861945	0.571701	1.29954	0.501125	0.0112759	0.492758	0.980354	0.796099	1.20725	0.851822	0.991317	0.906311	1.0843	0.853543	0	0.956667
genus Bifidobacterium id.436	Meta-analysis		0.991473	0.906821	1.08403	0.850828	0.965805	0	0.880284			0.934956	0.746078	1.17165	0.559131			0.988269	0.879564	1.11041	0.842676	0.986156	0.928295	1.04762	0.651354
genus Bilophila id.3170	Finngen	13	0.871994	0.757202	1.00419	0.0571758				14.5368	0.267752	1.82108	0.967238	3.42866	0.0902967	-0.0544602	0.0399072	0.894262	0.746588	1.07115	0.224891	0.871994	0.757202	1.00419	0.081447	0	0.295667
genus Bilophila id.3170	Pan-UKB	13	0.714833	0.494949	1.0324	0.073457				13.522	0.332269	0.357252	0.0653861	1.95193	0.259834	0.0521131	0.429312	0.655801	0.405975	1.05936	0.0846531	0.714833	0.494949	1.0324	0.0987012	0	0.356
genus Bilophila id.3170	GERA	11	1.07476	0.93198	1.23942	0.321499				5.60102	0.847597	1.50431	0.813584	2.78145	0.225212	-0.0255807	0.298953	1.06811	0.881413	1.29436	0.501428	1.07476	0.966011	1.19576	0.214754	0	0.845667
genus Bilophila id.3170	Meta-analysis		1.01897	0.892163	1.1638	0.781652	0.977065	0.756694	0.0426291			1.27355	0.714523	2.26994	0.412193			0.998435	0.835344	1.19337	0.986265	1.04125	0.939854	1.15358	0.439348
genus Blautia id.1992	Finngen	13	1.08942	0.906255	1.30961	0.361802				19.1173	0.0857379	1.19551	0.723185	1.97632	0.50069	-0.00708323	0.702767	1.05722	0.847002	1.31962	0.622748	1.08942	0.906255	1.30961	0.379758	0	0.082
genus Blautia id.1992	Pan-UKB	13	0.943396	0.664835	1.33867	0.744153				4.13191	0.980937	0.64002	0.302042	1.35619	0.268752	0.0346999	0.276686	0.946113	0.609276	1.46917	0.805139	0.943396	0.768269	1.15844	0.588314	0	0.981
genus Blautia id.1992	GERA	12	1.15767	0.982885	1.36355	0.0795553				15.106	0.177695	1.45658	1.04189	2.03633	0.0524363	-0.0197728	0.160724	1.26904	1.03743	1.55236	0.0204829	1.15767	0.982885	1.36355	0.107339	0	0.222
genus Blautia id.1992	Meta-analysis		1.10542	0.984869	1.24072	0.0889051	1	0	0.571777			1.24991	0.96243	1.62326	0.0943609			1.14329	0.992703	1.31672	0.0631177	1.07574	0.968428	1.19494	0.17331
genus Butyricicoccus id.2055	Finngen	8	0.962973	0.75038	1.2358	0.766881				17.7896	0.0129564	1.00181	0.592121	1.69495	0.994854	-0.00395404	0.869515	0.987603	0.789549	1.23534	0.913016	0.980881	0.876274	1.09798	0.750862	2	0.0226667	0.287333
genus Butyricicoccus id.2055	Pan-UKB	8	1.16713	0.801463	1.69963	0.420292				6.88249	0.441216	0.876776	0.44512	1.72703	0.716885	0.0324546	0.358698	1.09228	0.666577	1.78984	0.726118	1.16713	0.804006	1.69426	0.443113	0	0.511667
genus Butyricicoccus id.2055	GERA	7	0.967621	0.830446	1.12746	0.673035				5.37399	0.496816	1.00149	0.751312	1.33499	0.99227	-0.00427452	0.790471	0.93649	0.761402	1.15184	0.534363	0.967621	0.83728	1.11825	0.671317	0	0.494667
genus Butyricicoccus id.2055	Meta-analysis		0.993716	0.862504	1.14489	0.930472	0.986864	0	0.365193			0.981402	0.753221	1.27871	0.889416			0.95827	0.791744	1.15982	0.661626	0.991672	0.866547	1.13486	0.903269
genus Butyricimonas id.945	Finngen	13	1.13133	0.977861	1.30888	0.0971154				18.1006	0.112669	0.862988	0.516185	1.44279	0.585407	0.0241554	0.30489	1.18588	0.997599	1.40969	0.0532667	1.13133	0.977861	1.30888	0.123003	0	0.133667
genus Butyricimonas id.945	Pan-UKB	13	0.927725	0.68466	1.25708	0.6284				7.35806	0.833073	0.901164	0.326021	2.49093	0.844658	0.00271579	0.954261	0.853211	0.568974	1.27944	0.442525	0.927725	0.731307	1.1769	0.548082	0	0.838333
genus Butyricimonas id.945	GERA	13	0.903421	0.778033	1.04902	0.182764				19.6666	0.0736623	0.719147	0.437464	1.18221	0.220182	0.0214147	0.365657	0.947516	0.799895	1.12238	0.532695	0.903421	0.778033	1.04902	0.207512	0	0.0863333
genus Butyricimonas id.945	Meta-analysis		1.00434	0.909955	1.10851	0.931526	0.983017	0.579315	0.0928218			0.79736	0.569192	1.11699	0.187942			1.03915	0.925401	1.16687	0.516198	0.999375	0.908297	1.09958	0.989762
genus Butyrivibrio id.1993	Finngen	15	0.933273	0.873941	0.996633	0.0393389				18.2091	0.197421	1.14719	0.876257	1.5019	0.336031	-0.0303522	0.146641	0.957386	0.880741	1.0407	0.306358	0.933273	0.873941	0.996633	0.0584271	0	0.216333
genus Butyrivibrio id.1993	Pan-UKB	15	0.922392	0.776603	1.09555	0.357387				15.5577	0.341123	1.58403	0.759542	3.30348	0.241737	-0.0780206	0.162738	0.880468	0.696437	1.11313	0.287271	0.922392	0.776603	1.09555	0.372974	0	0.352333
genus Butyrivibrio id.1993	GERA	15	1.00755	0.936418	1.08408	0.840449				19.1275	0.160134	0.738681	0.551672	0.989084	0.0629171	0.0449566	0.0520406	1.01604	0.926666	1.11404	0.734778	1.00755	0.936418	1.08408	0.843344	0	0.162
genus Butyrivibrio id.1993	Meta-analysis		0.96239	0.918177	1.00873	0.110122	1	0.225192	0.275094			0.970789	0.801867	1.1753	0.761162			0.976361	0.919698	1.03652	0.432887	0.96239	0.918177	1.00873	0.110122
genus CandidatusSoleaferrea id.11350	Finngen	9	0.937761	0.847842	1.03722	0.211478				7.34704	0.499694	1.53387	0.548712	4.2878	0.44156	-0.0461397	0.37721	0.940961	0.820246	1.07944	0.384994	0.937761	0.851412	1.03287	0.228548	0	0.513
genus CandidatusSoleaferrea id.11350	Pan-UKB	9	1.23497	0.927066	1.64513	0.149188				5.13515	0.743038	1.98225	0.0879571	44.6732	0.679769	-0.0437094	0.773626	1.29374	0.882143	1.89738	0.187452	1.23497	0.981459	1.55396	0.109495	0	0.753333
genus CandidatusSoleaferrea id.11350	GERA	9	0.986132	0.883985	1.10008	0.802351				4.93116	0.764907	1.457	0.440779	4.81612	0.556751	-0.0360363	0.540948	0.974369	0.844689	1.12396	0.721598	0.986132	0.905003	1.07453	0.758031	0	0.776333
genus CandidatusSoleaferrea id.11350	Meta-analysis		0.974954	0.907445	1.04749	0.488414	0.995796	0.379739	0.199443			1.52553	0.716182	3.24949	0.273638			0.975107	0.886001	1.07318	0.606156	0.981894	0.923044	1.0445	0.562284
genus Catenibacterium id.2153	Finngen	4	0.975405	0.849335	1.12019	0.724335				4.41239	0.220239	1.77929	0.252668	12.5297	0.621331	-0.0774739	0.606381	0.991062	0.858843	1.14364	0.902189	0.975405	0.849335	1.12019	0.747658	0	0.303
genus Catenibacterium id.2153	Pan-UKB	5	0.989936	0.753318	1.30087	0.942138				0.666067	0.955447	0.609517	0.051945	7.15201	0.719874	0.0654811	0.723637	0.998976	0.713217	1.39923	0.995243	0.989936	0.885521	1.10666	0.867468	0	0.957333
genus Catenibacterium id.2153	GERA	5	1.07476	0.967519	1.19388	0.178856				1.02911	0.90535	0.786891	0.307871	2.01122	0.651088	0.0420911	0.559054	1.08656	0.953659	1.23797	0.212341	1.07476	1.01895	1.13361	0.0569656	0	0.906667
genus Catenibacterium id.2153	Meta-analysis		1.03314	0.953672	1.11922	0.424679	1	0	0.522198			0.878445	0.394758	1.95478	0.75081			1.03882	0.946834	1.13974	0.420767	1.04915	1.00255	1.09792	0.0384454
genus ChristensenellaceaeR 7group id.11283	Finngen	9	0.878235	0.737633	1.04564	0.144659				4.95315	0.762572	1.40419	0.779232	2.53039	0.295785	-0.0341686	0.145992	0.924006	0.731295	1.1675	0.507784	0.878235	0.76558	1.00747	0.10089	0	0.791
genus ChristensenellaceaeR 7group id.11283	Pan-UKB	10	0.952539	0.612244	1.48198	0.829285				1.48604	0.997249	1.29998	0.346707	4.87427	0.707377	-0.0248823	0.637724	1.01302	0.59598	1.7219	0.96187	0.952539	0.795942	1.13995	0.608517	0	0.997333
genus ChristensenellaceaeR 7group id.11283	GERA	10	0.914437	0.771319	1.08411	0.303002				5.27217	0.809966	0.916588	0.55282	1.51972	0.744335	-0.000187457	0.99252	0.859836	0.696251	1.06186	0.160745	0.914437	0.802745	1.04167	0.211295	0	0.830333
genus ChristensenellaceaeR 7group id.11283	Meta-analysis		0.90044	0.800656	1.01266	0.0801103	1	0	0.917389			1.11294	0.769958	1.60869	0.569188			0.897492	0.772272	1.04302	0.158345	0.90884	0.835927	0.988113	0.0250735
genus Clostridiuminnocuumgroup id.14397	Finngen	8	0.953531	0.872558	1.04202	0.293292				7.6747	0.36215	0.596827	0.389811	0.913784	0.0551538	0.0646412	0.0701121	0.97159	0.857567	1.10077	0.650897	0.953531	0.872558	1.04202	0.328213	0	0.334
genus Clostridiuminnocuumgroup id.14397	Pan-UKB	9	0.926012	0.732571	1.17053	0.520253				4.41312	0.818061	0.722101	0.218981	2.38116	0.609323	0.0323805	0.689391	0.913164	0.662772	1.25815	0.578515	0.926012	0.778093	1.10205	0.411878	0	0.830333
genus Clostridiuminnocuumgroup id.14397	GERA	9	0.972839	0.89017	1.06319	0.54336				2.081	0.978428	1.08889	0.692771	1.71149	0.722975	-0.0146796	0.633656	0.992257	0.888514	1.10811	0.890265	0.972839	0.929759	1.01792	0.26757	0	0.976333
genus Clostridiuminnocuumgroup id.14397	Meta-analysis		0.960599	0.904084	1.02065	0.193811	1	0	0.905391			0.787204	0.583117	1.06272	0.118122			0.978608	0.903289	1.06021	0.596663	0.966588	0.929337	1.00533	0.0901093
genus Clostridiumsensustricto1 id.1873	Finngen	7	0.937083	0.800854	1.09648	0.41749				6.81536	0.338261	0.815693	0.534749	1.24424	0.387757	0.0149992	0.5157	0.956959	0.781508	1.1718	0.670294	0.937083	0.800854	1.09648	0.448448	0	0.340333
genus Clostridiumsensustricto1 id.1873	Pan-UKB	7	1.06704	0.677637	1.68021	0.779388				7.67511	0.262885	2.67085	1.11718	6.38521	0.0781842	-0.113306	0.0676725	1.20662	0.719991	2.02217	0.47586	1.06704	0.677637	1.68021	0.788795	0	0.294667
genus Clostridiumsensustricto1 id.1873	GERA	5	0.85177	0.671988	1.07965	0.184702				7.90476	0.0951301	0.596606	0.334347	1.06458	0.17875	0.0553323	0.28396	0.804517	0.644362	1.00448	0.054789	0.85177	0.671988	1.07965	0.255366	0	0.196333
genus Clostridiumsensustricto1 id.1873	Meta-analysis		0.921366	0.812433	1.04491	0.202046	1	0	0.648012			0.869124	0.632566	1.19415	0.38684			0.905961	0.784691	1.04597	0.17799	0.921366	0.812433	1.04491	0.202046
genus Collinsella id.815	Finngen	9	0.89899	0.760549	1.06263	0.212023				6.88121	0.549502	0.47195	0.252561	0.881913	0.0507925	0.0468662	0.0742532	0.869033	0.68764	1.09828	0.239912	0.89899	0.769833	1.04981	0.215304	0	0.545
genus Collinsella id.815	Pan-UKB	9	1.06012	0.688013	1.63347	0.791266				2.46551	0.96332	1.05568	0.217707	5.11908	0.948248	0.000314448	0.995833	1.15486	0.667208	1.99892	0.606999	1.06012	0.833913	1.34768	0.646289	0	0.963333
genus Collinsella id.815	GERA	9	1.2227	1.01175	1.47764	0.0374448				10.5439	0.228904	0.514875	0.280116	0.946379	0.0698964	0.0646689	0.0232127	1.08386	0.862275	1.36239	0.490116	1.2227	1.01175	1.47764	0.0710178	0	0.263333
genus Collinsella id.815	Meta-analysis		0.918488	0.785845	1.07352	0.285298	1	0	0.485748			0.526374	0.294334	0.941347	0.0304795			0.907945	0.732054	1.1261	0.379387	0.943728	0.828464	1.07503	0.383512
genus Coprobacter id.949	Finngen	11	1.05156	0.949078	1.16511	0.336559				11.3496	0.330939	0.736885	0.506045	1.07303	0.14576	0.038964	0.0872525	1.09637	0.952966	1.26135	0.198301	1.05156	0.949078	1.16511	0.359219	0	0.353333
genus Coprobacter id.949	Pan-UKB	11	1.11935	0.866884	1.44534	0.38727				7.80468	0.647909	1.09575	0.467961	2.56576	0.837852	0.00247324	0.960084	1.13747	0.801051	1.61519	0.471514	1.11935	0.893099	1.40291	0.350835	0	0.640667
genus Coprobacter id.949	GERA	11	0.965586	0.872864	1.06816	0.496575				10.531	0.3952	1.31184	0.934454	1.84165	0.151255	-0.0352393	0.0973268	0.981395	0.851717	1.13082	0.795069	0.965586	0.872864	1.06816	0.512007	0	0.400333
genus Coprobacter id.949	Meta-analysis		1.01484	0.946939	1.08761	0.676767	0.960277	0	0.375414			1.01902	0.800424	1.29732	0.878427			1.04505	0.949517	1.15019	0.367644	1.01685	0.949487	1.089	0.63275
genus Coprococcus1 id.11301	Finngen	12	1.09408	0.94617	1.26511	0.225008				13.2652	0.276347	0.995963	0.681308	1.45594	0.983751	0.00752139	0.608934	1.12167	0.923188	1.36282	0.247843	1.09408	0.94617	1.26511	0.250419	0	0.299667
genus Coprococcus1 id.11301	Pan-UKB	12	0.860033	0.5761	1.2839	0.460773				13.9205	0.237424	0.57739	0.221434	1.50555	0.287578	0.0327848	0.389925	0.800229	0.482515	1.32714	0.387896	0.860033	0.5761	1.2839	0.476212	0	0.222
genus Coprococcus1 id.11301	GERA	11	0.950796	0.828539	1.09109	0.472441				6.78648	0.745437	1.13358	0.830491	1.54729	0.4499	-0.0153333	0.248032	1.0046	0.834369	1.20957	0.961335	0.950796	0.848878	1.06495	0.403559	0	0.721
genus Coprococcus1 id.11301	Meta-analysis		1.00622	0.913254	1.10864	0.900299	0.995067	0.205316	0.284119			1.03714	0.821238	1.30979	0.759457			1.03938	0.91279	1.18353	0.559935	0.995431	0.912277	1.08616	0.918048
genus Coprococcus3 id.11303	Finngen	9	1.02309	0.858917	1.21865	0.798072				8.4473	0.391039	0.448992	0.173414	1.1625	0.142974	0.0495046	0.128245	1.01108	0.806362	1.26776	0.923972	1.02309	0.858917	1.21865	0.804527	0	0.446333
genus Coprococcus3 id.11303	Pan-UKB	9	1.29053	0.833537	1.99806	0.25279				7.75637	0.457623	1.30501	0.229921	7.4071	0.77251	-0.000722762	0.98994	1.05533	0.579837	1.92073	0.860102	1.29053	0.839147	1.9847	0.27895	0	0.471
genus Coprococcus3 id.11303	GERA	7	0.96067	0.783062	1.17856	0.700446				6.57641	0.361801	0.631298	0.0788625	5.05357	0.682767	0.0240679	0.707153	0.870328	0.663525	1.14159	0.315687	0.96067	0.783062	1.17856	0.713713	0	0.364
genus Coprococcus3 id.11303	Meta-analysis		1.01829	0.896701	1.15636	0.779985	0.986728	0	0.485961			0.581987	0.268303	1.26241	0.170635			0.958517	0.811201	1.13259	0.618738	1.01893	0.897416	1.15689	0.772273
genus DefluviitaleaceaeUCG011 id.11287	Finngen	9	0.934453	0.826557	1.05643	0.278802				6.11251	0.634631	0.806081	0.517494	1.2556	0.372158	0.0153803	0.518279	0.918145	0.784212	1.07495	0.288427	0.934453	0.839423	1.04024	0.250465	0	0.606667
genus DefluviitaleaceaeUCG011 id.11287	Pan-UKB	9	1.24451	0.91521	1.6923	0.163025				7.33922	0.500514	0.539568	0.19082	1.5257	0.282782	0.0925552	0.143004	1.23398	0.821897	1.85268	0.310575	1.24451	0.927155	1.67049	0.183376	0	0.534667
genus DefluviitaleaceaeUCG011 id.11287	GERA	9	0.945498	0.825935	1.08237	0.416506				10.5072	0.231213	0.9631	0.58815	1.57708	0.885433	-0.00202815	0.94103	1.07433	0.902667	1.27865	0.419559	0.945498	0.825935	1.08237	0.440012	0	0.226667
genus DefluviitaleaceaeUCG011 id.11287	Meta-analysis		0.960899	0.880721	1.04838	0.369581	1	0.327491	0.226057			0.835264	0.610043	1.14363	0.261509			1.00257	0.896057	1.12174	0.964271	0.958856	0.884434	1.03954	0.308094
genus Desulfovibrio id.3173	Finngen	10	1.00335	0.839125	1.19971	0.970762				20.0823	0.017411	0.769176	0.454446	1.30187	0.356975	0.027763	0.323678	1.09536	0.911451	1.31637	0.331415	1.05427	0.905396	1.22762	0.515439	1	0.0243333	0.745667
genus Desulfovibrio id.3173	Pan-UKB	10	0.882048	0.627697	1.23947	0.469606				10.0779	0.344214	1.27149	0.45458	3.55642	0.659349	-0.0384568	0.47998	0.88075	0.554453	1.39907	0.590724	0.882048	0.627697	1.23947	0.487972	0	0.352
genus Desulfovibrio id.3173	GERA	10	0.912166	0.805188	1.03336	0.148613				4.41834	0.881788	1.07018	0.737324	1.55331	0.730433	-0.0165872	0.398432	0.91421	0.782582	1.06798	0.258126	0.912166	0.835824	0.995482	0.069306	0	0.888
genus Desulfovibrio id.3173	Meta-analysis		0.908543	0.80813	1.02143	0.108472	1	0	0.855879			1.09179	0.769151	1.54977	0.623151			0.91076	0.785964	1.05537	0.213788	0.910272	0.836384	0.990686	0.029507
genus Dialister id.2183	Finngen	11	1.02134	0.897998	1.16163	0.747742				9.61735	0.474681	1.3039	0.769517	2.20939	0.349775	-0.0185171	0.37367	1.07454	0.90097	1.28154	0.423824	1.02134	0.900234	1.15875	0.74971	0	0.471333
genus Dialister id.2183	Pan-UKB	11	1.01827	0.713624	1.45297	0.920489				7.19525	0.706893	0.634906	0.153852	2.62008	0.545516	0.0359751	0.516794	0.965933	0.59689	1.56315	0.887768	1.01827	0.753181	1.37666	0.908655	0	0.714333
genus Dialister id.2183	GERA	11	1.10847	0.965714	1.27233	0.143186				4.96018	0.893822	1.15255	0.654071	2.03094	0.635034	-0.00294605	0.892434	1.07442	0.891863	1.29435	0.449942	1.10847	1.0059	1.2215	0.0643332	0	0.889667
genus Dialister id.2183	Meta-analysis		1.05818	0.966182	1.15893	0.222992	1	0	0.679848			1.17628	0.810519	1.7071	0.392871			1.06696	0.942825	1.20743	0.304411	1.07167	0.994661	1.15464	0.0688659
genus Dorea id.1997	Finngen	10	1.10359	0.93587	1.30137	0.241211				6.43122	0.696104	0.9155	0.578563	1.44866	0.715941	0.01319	0.417367	1.06994	0.854896	1.33908	0.55483	1.10359	0.960039	1.26861	0.199003	0	0.74
genus Dorea id.1997	Pan-UKB	10	0.947918	0.542044	1.6577	0.851215				15.3968	0.0805977	0.701478	0.138421	3.55489	0.679789	0.021985	0.706678	0.971227	0.524225	1.79938	0.926064	0.947918	0.542044	1.6577	0.855376	0	0.0993333
genus Dorea id.1997	GERA	10	0.998305	0.849249	1.17352	0.983595				7.15954	0.620513	0.816574	0.528245	1.26228	0.388491	0.0150107	0.358661	0.974757	0.783034	1.21342	0.819023	0.998305	0.864223	1.15319	0.98211	0	0.632667
genus Dorea id.1997	Meta-analysis		1.04429	0.932663	1.16929	0.452404	1	0	0.655575			0.855583	0.627461	1.16664	0.324221			1.01706	0.873728	1.1839	0.82725	1.04805	0.949603	1.1567	0.351066
genus Eggerthella id.819	Finngen	10	1.06645	0.94019	1.20968	0.316954				17.1768	0.0460184	1.05345	0.568351	1.95258	0.872751	0.00138018	0.969127	1.03516	0.898479	1.19262	0.632477	1.06645	0.94019	1.20968	0.343098	0	0.057
genus Eggerthella id.819	Pan-UKB	11	1.0763	0.848627	1.36505	0.54426				7.99886	0.628948	0.593951	0.195632	1.80327	0.381854	0.0662466	0.31074	0.98844	0.717513	1.36167	0.943285	1.0763	0.870203	1.33121	0.51315	0	0.634333
genus Eggerthella id.819	GERA	11	0.986399	0.899582	1.08159	0.770786				2.36944	0.992645	0.812608	0.524482	1.25902	0.377174	0.0214625	0.397917	0.979362	0.871479	1.1006	0.72618	0.986399	0.94314	1.03164	0.562796	0	0.994333
genus Eggerthella id.819	Meta-analysis		1.01902	0.9492	1.09398	0.602841	0.973821	0	0.553405			0.853763	0.607717	1.19943	0.362			1.00059	0.917495	1.09122	0.989308	0.998061	0.957547	1.04029	0.926864
genus Eisenbergiella id.11304	Finngen	11	0.97878	0.896404	1.06873	0.632526				8.93337	0.538438	0.601752	0.313812	1.1539	0.160601	0.0512819	0.17352	0.922836	0.814965	1.04499	0.205446	0.97878	0.900735	1.06359	0.62388	0	0.562
genus Eisenbergiella id.11304	Pan-UKB	11	0.822327	0.615077	1.09941	0.186726				13.5299	0.195536	0.359379	0.0348991	3.70075	0.412027	0.0862061	0.500728	0.804746	0.557835	1.16095	0.245306	0.822327	0.615077	1.09941	0.216148	0	0.212
genus Eisenbergiella id.11304	GERA	11	1.04554	0.938526	1.16475	0.41889				12.8503	0.232162	1.22524	0.50501	2.97264	0.663896	-0.016499	0.73176	1.0561	0.916907	1.21642	0.449088	1.04554	0.938526	1.16475	0.437698	0	0.254667
genus Eisenbergiella id.11304	Meta-analysis		0.994398	0.930541	1.06264	0.868243	0.975033	0.230123	0.272829			0.744118	0.445989	1.24154	0.257789			0.967155	0.883514	1.05871	0.469272	0.993396	0.931603	1.05929	0.839741
genus Enterorhabdus id.820	Finngen	6	1.0399	0.872364	1.23961	0.662468				7.85887	0.164187	1.13588	0.682001	1.89184	0.650099	-0.0123814	0.732548	0.924761	0.753033	1.13565	0.455481	1.0399	0.872364	1.23961	0.680674	0	0.194667
genus Enterorhabdus id.820	Pan-UKB	6	0.786014	0.552917	1.11738	0.179725				0.97008	0.964943	0.751717	0.294058	1.92166	0.583276	0.0063647	0.92479	0.823244	0.531522	1.27507	0.383557	0.786014	0.673192	0.917743	0.0285602	0	0.965
genus Enterorhabdus id.820	GERA	7	0.996151	0.877654	1.13065	0.952409				4.57591	0.599235	1.01	0.726099	1.4049	0.955179	-0.00183503	0.932704	1.01788	0.864617	1.19832	0.831419	0.996151	0.891851	1.11265	0.947735	0	0.659667
genus Enterorhabdus id.820	Meta-analysis		0.991107	0.898035	1.09383	0.859086	0.969936	0	0.374847			1.01831	0.78067	1.3283	0.893527			0.967383	0.855716	1.09362	0.596186	0.943407	0.870776	1.0221	0.154077
genus Erysipelatoclostridium id.11381	Finngen	15	1.01891	0.924328	1.12316	0.70628				12.2812	0.583729	0.725004	0.495125	1.06161	0.122321	0.028247	0.0936244	0.981774	0.857662	1.12385	0.789651	1.01891	0.930054	1.11625	0.693492	0	0.584
genus Erysipelatoclostridium id.11381	Pan-UKB	15	0.863821	0.660193	1.13026	0.285839				8.26911	0.87484	0.703909	0.246824	2.00745	0.522851	0.0170159	0.698434	0.78643	0.561457	1.10155	0.162283	0.863821	0.702578	1.06207	0.186612	0	0.875667
genus Erysipelatoclostridium id.11381	GERA	14	0.939923	0.840258	1.05141	0.278639				14.5498	0.336293	1.39142	0.926809	2.08894	0.137063	-0.0330031	0.0736289	0.904895	0.775338	1.0561	0.204926	0.939923	0.840258	1.05141	0.298324	0	0.349333
genus Erysipelatoclostridium id.11381	Meta-analysis		0.975245	0.908472	1.04693	0.488485	0.986364	0	0.372507			0.962431	0.735602	1.25921	0.780058			0.933031	0.84645	1.02847	0.163003	0.972985	0.909981	1.04035	0.422664
genus ErysipelotrichaceaeUCG003 id.11384	Finngen	16	0.990065	0.886003	1.10635	0.86012				6.33156	0.973624	1.0315	0.761217	1.39774	0.844324	-0.00384263	0.780491	0.994285	0.857644	1.1527	0.939435	0.990065	0.921149	1.06414	0.789907	0	0.971333
genus ErysipelotrichaceaeUCG003 id.11384	Pan-UKB	16	0.787539	0.580148	1.06907	0.125598				15.2375	0.434449	1.09317	0.472733	2.52791	0.838008	-0.0308031	0.423342	0.896681	0.587291	1.36906	0.613488	0.787539	0.580148	1.06907	0.146414	0	0.443667
genus ErysipelotrichaceaeUCG003 id.11384	GERA	16	0.894917	0.798788	1.00262	0.0554988				7.53779	0.940976	0.951428	0.701938	1.28959	0.753028	-0.00583143	0.676973	0.894398	0.7713	1.03714	0.139605	0.894917	0.825654	0.96999	0.0164142	0	0.938667
genus ErysipelotrichaceaeUCG003 id.11384	Meta-analysis		0.931745	0.862805	1.00619	0.071451	1	0.284388	0.247238			0.996724	0.809374	1.22744	0.975358			0.940363	0.849548	1.04089	0.235363	0.941318	0.892788	0.992486	0.0251367
genus Escherichia Shigella id.3504	Finngen	10	0.995121	0.862106	1.14866	0.946728				9.13911	0.424534	0.876206	0.550328	1.39505	0.592807	0.0100084	0.586746	0.980047	0.797541	1.20432	0.847973	0.995121	0.862106	1.14866	0.948189	0	0.418
genus Escherichia Shigella id.3504	Pan-UKB	10	0.956336	0.625797	1.46146	0.836526				12.5465	0.184222	1.52685	0.458618	5.08327	0.509913	-0.0394918	0.437595	0.712214	0.425434	1.19231	0.196727	0.956336	0.625797	1.46146	0.841118	0	0.197667
genus Escherichia Shigella id.3504	GERA	10	1.00121	0.872787	1.14853	0.986225				5.33204	0.804456	0.747041	0.509955	1.09435	0.17273	0.0247455	0.145827	0.953981	0.798876	1.1392	0.602788	1.00121	0.900819	1.11279	0.982594	0	0.807333
genus Escherichia Shigella id.3504	Meta-analysis		0.996074	0.90437	1.09708	0.93638	0.983199	0	0.979725			0.826558	0.62059	1.10088	0.192678			0.946486	0.83102	1.078	0.407354	0.997376	0.917552	1.08415	0.950783
genus Eubacteriumbrachygroup id.11296	Finngen	10	0.953434	0.878863	1.03433	0.251137				9.44862	0.396934	0.986775	0.698325	1.39437	0.941696	-0.00445691	0.84557	0.95211	0.850106	1.06635	0.395988	0.953434	0.878863	1.03433	0.280727	0	0.402333
genus Eubacteriumbrachygroup id.11296	Pan-UKB	10	0.848755	0.611096	1.17884	0.327893				20.5465	0.0148238	1.54767	0.438041	5.46814	0.516774	-0.0792581	0.362142	0.82858	0.602602	1.1393	0.247135	0.760641	0.57428	1.00748	0.0928099	1	0.0163333	0.588333
genus Eubacteriumbrachygroup id.11296	GERA	10	0.935257	0.860897	1.01604	0.113294				2.18888	0.988116	0.839255	0.612135	1.15064	0.308097	0.014317	0.50545	0.9365	0.841695	1.04198	0.228289	0.935257	0.897816	0.974259	0.0106413	0	0.988333
genus Eubacteriumbrachygroup id.11296	Meta-analysis		0.944457	0.891167	1.00093	0.0537918	1	0	0.745359			0.903341	0.715527	1.14045	0.392646			0.943806	0.873253	1.02006	0.144569	0.938883	0.905215	0.973804	0.000712547
genus Eubacteriumcoprostanoligenesgroup id.11375	Finngen	13	1.01769	0.794522	1.30355	0.889567				34.2845	0.000608238	1.61951	0.613307	4.27653	0.351382	-0.029626	0.352898	1.09605	0.872295	1.3772	0.431142	0.997328	0.791509	1.25667	0.982345	2	0.001	0.0203333
genus Eubacteriumcoprostanoligenesgroup id.11375	Pan-UKB	13	0.919784	0.620308	1.36384	0.67738				11.8511	0.457714	1.78851	0.3641	8.78545	0.488969	-0.0426035	0.415855	0.846195	0.497657	1.43883	0.537479	0.919784	0.621831	1.3605	0.68287	0	0.480667
genus Eubacteriumcoprostanoligenesgroup id.11375	GERA	13	1.03066	0.853709	1.24429	0.753343				18.8417	0.0924201	0.925996	0.421451	2.03456	0.851669	0.00683868	0.78818	1.14329	0.925686	1.41205	0.213818	1.03066	0.853709	1.24429	0.758739	0	0.099
genus Eubacteriumcoprostanoligenesgroup id.11375	Meta-analysis		1.00906	0.851363	1.19597	0.917158	0.9928	0	0.609424			1.05387	0.520417	2.13415	0.884115			1.09725	0.901791	1.33508	0.353805	1.00884	0.851348	1.19547	0.919042
genus Eubacteriumeligensgroup id.14372	Finngen	7	0.965096	0.749464	1.24277	0.783025				11.8516	0.0653633	0.515058	0.208186	1.27427	0.210604	0.0518499	0.218543	0.903321	0.693935	1.17589	0.449804	0.965096	0.749464	1.24277	0.792263	0	0.0733333
genus Eubacteriumeligensgroup id.14372	Pan-UKB	7	1.47585	0.910063	2.39339	0.114578				4.7332	0.578459	1.75491	0.251436	12.2485	0.595005	-0.0142384	0.863942	1.44718	0.753948	2.77782	0.266553	1.47585	0.960616	2.26743	0.125968	0	0.599
genus Eubacteriumeligensgroup id.14372	GERA	7	1.01158	0.805523	1.27034	0.921095				8.46505	0.205973	0.761035	0.287131	2.01711	0.606559	0.0231077	0.58046	0.969569	0.741431	1.26791	0.821369	1.01158	0.805523	1.27034	0.924322	0	0.224333
genus Eubacteriumeligensgroup id.14372	Meta-analysis		1.03456	0.881823	1.21374	0.676788	0.953862	0.16729	0.300924			0.688382	0.367382	1.28986	0.243804			0.967174	0.807291	1.15872	0.717318	1.04504	0.892797	1.22325	0.583398
genus Eubacteriumfissicatenagroup id.14373	Finngen	9	1.03034	0.946516	1.12159	0.489954				6.82553	0.555569	1.4251	0.916203	2.21666	0.160015	-0.0426207	0.185972	1.06662	0.955265	1.19095	0.251608	1.03034	0.952665	1.11435	0.476201	0	0.561
genus Eubacteriumfissicatenagroup id.14373	Pan-UKB	9	1.03149	0.823837	1.29149	0.786873				7.4014	0.494008	0.714694	0.21514	2.3742	0.600474	0.0486455	0.561237	0.917957	0.675188	1.24802	0.584898	1.03149	0.830931	1.28047	0.785771	0	0.494
genus Eubacteriumfissicatenagroup id.14373	GERA	9	0.992725	0.910858	1.08195	0.867931				6.51082	0.590207	0.881051	0.558489	1.38991	0.603023	0.0158288	0.617465	0.987205	0.878	1.10999	0.829535	0.992725	0.918562	1.07287	0.858345	0	0.603333
genus Eubacteriumfissicatenagroup id.14373	Meta-analysis		1.01295	0.955532	1.07382	0.665594	0.984329	0	0.822595			1.09584	0.806381	1.4892	0.558662			1.02112	0.944774	1.10362	0.598155	1.01241	0.959718	1.06799	0.651069
genus Eubacteriumhalliigroup id.11338	Finngen	14	1.01997	0.906762	1.14732	0.741822				11.2222	0.592206	1.17834	0.922914	1.50447	0.212602	-0.0134219	0.211108	1.01722	0.861544	1.20101	0.840375	1.01997	0.914356	1.13779	0.728592	0	0.597
genus Eubacteriumhalliigroup id.11338	Pan-UKB	16	1.22903	0.905298	1.66852	0.186122				10.6879	0.774388	1.44546	0.764322	2.7336	0.276133	-0.0147968	0.578593	1.2748	0.839938	1.93482	0.254044	1.22903	0.949486	1.59087	0.138127	0	0.783667
genus Eubacteriumhalliigroup id.11338	GERA	16	0.894382	0.796673	1.00407	0.0586104				14.568	0.482958	0.852347	0.667015	1.08917	0.222323	0.00441155	0.667965	0.898403	0.758573	1.06401	0.21453	0.894382	0.798011	1.00239	0.0742243	0	0.485333
genus Eubacteriumhalliigroup id.11338	Meta-analysis		0.970599	0.896298	1.05106	0.462696	1	0.591294	0.0865748			1.02825	0.870093	1.21516	0.7437			0.977767	0.872409	1.09585	0.699109	0.978398	0.90729	1.05508	0.570535
genus Eubacteriumnodatumgroup id.11297	Finngen	11	1.0601	0.987333	1.13823	0.107697				10.5481	0.393789	1.07739	0.771631	1.5043	0.671929	-0.0024097	0.924498	1.05786	0.965425	1.15914	0.227933	1.0601	0.987333	1.13823	0.138775	0	0.425333
genus Eubacteriumnodatumgroup id.11297	Pan-UKB	11	1.09069	0.904866	1.31468	0.362308				4.14182	0.940723	1.26334	0.556135	2.86984	0.590194	-0.0221504	0.726802	1.05034	0.827907	1.33253	0.685832	1.09069	0.967158	1.23001	0.187301	0	0.939667
genus Eubacteriumnodatumgroup id.11297	GERA	11	0.969457	0.895238	1.04983	0.445258				12.5842	0.247856	0.982579	0.679282	1.4213	0.927701	-0.00202448	0.943165	0.975602	0.876638	1.08574	0.650815	0.969457	0.895238	1.04983	0.462886	0	0.272
genus Eubacteriumnodatumgroup id.11297	Meta-analysis		1.02408	0.973138	1.0777	0.36066	1	0.368024	0.205494			1.05111	0.829296	1.33226	0.680191			1.02449	0.958373	1.09517	0.477189	1.03026	0.981459	1.0815	0.22853
genus Eubacteriumoxidoreducensgroup id.11339	Finngen	5	1.09688	0.966597	1.24473	0.151746				3.57977	0.465854	1.31488	0.822948	2.10088	0.335288	-0.0202975	0.488528	1.11397	0.948145	1.3088	0.189355	1.09688	0.973218	1.23626	0.204301	0	0.491
genus Eubacteriumoxidoreducensgroup id.11339	Pan-UKB	5	1.01119	0.662891	1.54248	0.958822				6.17106	0.186733	1.02815	0.209056	5.05653	0.974894	-0.00193725	0.984192	1.16561	0.722024	1.88171	0.530578	1.01119	0.662891	1.54248	0.961297	0	0.246333
genus Eubacteriumoxidoreducensgroup id.11339	GERA	5	0.98503	0.85467	1.13528	0.835037				4.7573	0.313119	1.15315	0.694763	1.91395	0.619885	-0.0182599	0.567852	1.03964	0.8687	1.24423	0.671419	0.98503	0.85467	1.13528	0.845211	0	0.354333
genus Eubacteriumoxidoreducensgroup id.11339	Meta-analysis		1.04423	0.952311	1.14503	0.357236	1	0	0.534445			1.22749	0.87695	1.71814	0.232213			1.08505	0.965852	1.21896	0.169191	1.04725	0.957689	1.14519	0.311446
genus Eubacteriumrectalegroup id.14374	Finngen	8	1.00571	0.84423	1.19808	0.949132				4.38519	0.734494	0.916589	0.483773	1.73663	0.798311	0.00611553	0.777264	0.996374	0.78759	1.26051	0.975844	1.00571	0.87561	1.15515	0.938013	0	0.707667
genus Eubacteriumrectalegroup id.14374	Pan-UKB	8	1.24018	0.627037	2.45289	0.536163				13.6471	0.0578262	1.04946	0.0765731	14.3832	0.972339	0.0109921	0.900608	1.04778	0.539028	2.03669	0.890539	1.24018	0.627037	2.45289	0.55575	0	0.0706667
genus Eubacteriumrectalegroup id.14374	GERA	8	0.948197	0.784176	1.14653	0.583051				6.30654	0.504447	0.941641	0.476004	1.86277	0.868518	0.00045723	0.984079	1.04747	0.816082	1.34446	0.715747	0.948197	0.791782	1.13551	0.581165	0	0.489667
genus Eubacteriumrectalegroup id.14374	Meta-analysis		0.986877	0.869631	1.11993	0.837791	0.982883	0	0.723907			0.931725	0.588682	1.47467	0.762749			1.02178	0.865709	1.20599	0.798892	0.989738	0.888018	1.10311	0.852105
genus Eubacteriumruminantiumgroup id.11340	Finngen	18	0.967381	0.870982	1.07445	0.535776				32.0404	0.0148748	1.08417	0.758874	1.54889	0.662988	-0.0114818	0.520959	1.04499	0.936679	1.16581	0.430562	0.967381	0.870982	1.07445	0.543986	0	0.0166667
genus Eubacteriumruminantiumgroup id.11340	Pan-UKB	18	1.00805	0.794279	1.27935	0.94743				19.5798	0.296283	0.759212	0.316334	1.82213	0.546094	0.0276064	0.518335	0.995735	0.721285	1.37462	0.979275	1.00805	0.794279	1.27935	0.948199	0	0.305333
genus Eubacteriumruminantiumgroup id.11340	GERA	17	0.948182	0.868505	1.03517	0.234765				13.9753	0.600551	0.923345	0.666696	1.27879	0.638165	0.002598	0.87046	0.998545	0.881128	1.13161	0.981796	0.948182	0.873506	1.02924	0.221782	0	0.611
genus Eubacteriumruminantiumgroup id.11340	Meta-analysis		0.955141	0.879623	1.03714	0.274752	1	0	0.636583			0.901637	0.664462	1.22347	0.506125			0.998177	0.888295	1.12165	0.975534	0.954351	0.883124	1.03132	0.237736
genus Eubacteriumventriosumgroup id.11341	Finngen	15	1.05896	0.936474	1.19747	0.360988				9.15351	0.821093	0.915175	0.528238	1.58554	0.756922	0.0111965	0.602366	1.01569	0.856466	1.20451	0.858001	1.05896	0.958769	1.16963	0.277579	0	0.815667
genus Eubacteriumventriosumgroup id.11341	Pan-UKB	14	1.05687	0.734516	1.5207	0.765736				13.3198	0.423426	0.846987	0.160769	4.46223	0.847982	0.016621	0.793148	0.972031	0.591103	1.59844	0.910996	1.05687	0.734516	1.5207	0.770444	0	0.434
genus Eubacteriumventriosumgroup id.11341	GERA	15	1.02667	0.900038	1.17111	0.695155				7.69757	0.904479	0.994628	0.549334	1.80088	0.986082	0.00239948	0.916153	1.03311	0.865639	1.23298	0.718098	1.02667	0.931191	1.13193	0.605444	0	0.904
genus Eubacteriumventriosumgroup id.11341	Meta-analysis		1.04454	0.957294	1.13974	0.327451	1	0	0.942781			0.944912	0.638535	1.39829	0.776885			1.02098	0.906278	1.15021	0.732705	1.04291	0.973955	1.11674	0.228667
genus Eubacteriumxylanophilumgroup id.14375	Finngen	9	1.01614	0.887632	1.16324	0.816494				6.66776	0.572866	0.835851	0.558127	1.25177	0.413042	0.0169696	0.347953	1.00913	0.838047	1.21513	0.92363	1.01614	0.898142	1.14963	0.805765	0	0.61
genus Eubacteriumxylanophilumgroup id.14375	Pan-UKB	9	0.859714	0.572268	1.29154	0.466652				5.20329	0.735644	1.02012	0.286936	3.62673	0.976306	-0.0143159	0.788229	0.845896	0.48753	1.46768	0.55166	0.859714	0.619163	1.19372	0.393098	0	0.744
genus Eubacteriumxylanophilumgroup id.14375	GERA	9	0.889646	0.760479	1.04075	0.144033				4.99228	0.758401	0.984075	0.601472	1.61005	0.950828	-0.00842136	0.684503	0.841523	0.678108	1.04432	0.117272	0.889646	0.785954	1.00702	0.101573	0	0.783667
genus Eubacteriumxylanophilumgroup id.14375	Meta-analysis		0.953865	0.86368	1.05347	0.351278	1	0	0.396682			0.899419	0.664182	1.21797	0.493168			0.928434	0.810026	1.06415	0.286083	0.944698	0.868145	1.028	0.187006
genus Faecalibacterium id.2057	Finngen	10	0.992077	0.874895	1.12495	0.901293				6.1112	0.72874	0.97372	0.761716	1.24473	0.836975	0.00225285	0.866532	1.02107	0.866675	1.20296	0.803174	0.992077	0.894463	1.10034	0.883678	0	0.674333
genus Faecalibacterium id.2057	Pan-UKB	10	1.3065	0.816984	2.08934	0.264364				14.8693	0.0945905	1.04083	0.395278	2.74068	0.93742	0.0257279	0.608281	1.2194	0.681273	2.1826	0.504232	1.3065	0.816984	2.08934	0.293276	0	0.0933333
genus Faecalibacterium id.2057	GERA	10	0.913991	0.776102	1.07638	0.281093				12.6476	0.179211	1.05625	0.767376	1.45386	0.745733	-0.0165412	0.3324	0.941592	0.775531	1.14321	0.543216	0.913991	0.776102	1.07638	0.309133	0	0.241667
genus Faecalibacterium id.2057	Meta-analysis		0.975099	0.884525	1.07495	0.612174	0.96659	0.0766044	0.338592			1.00501	0.830374	1.21636	0.959102			0.996444	0.881628	1.12621	0.954518	0.978833	0.898151	1.06676	0.625925
genus FamilyXIIIAD3011group id.11293	Finngen	13	1.10738	0.938647	1.30644	0.226549				19.9982	0.06712	0.718787	0.331083	1.5605	0.421564	0.0356789	0.287424	1.02504	0.85062	1.23522	0.794971	1.10738	0.938647	1.30644	0.249835	0	0.096
genus FamilyXIIIAD3011group id.11293	Pan-UKB	13	0.944547	0.663354	1.34494	0.751693				10.8491	0.541893	1.15978	0.219222	6.1357	0.864722	-0.017125	0.809349	1.01869	0.631112	1.64428	0.939584	0.944547	0.67498	1.32177	0.745051	0	0.556333
genus FamilyXIIIAD3011group id.11293	GERA	12	0.898185	0.755501	1.06782	0.223761				16.6133	0.119847	0.988494	0.416506	2.346	0.979579	-0.00812108	0.828634	0.953683	0.780998	1.16455	0.641703	0.898185	0.755501	1.06782	0.249221	0	0.135333
genus FamilyXIIIAD3011group id.11293	Meta-analysis		0.996002	0.889387	1.1154	0.944716	0.987017	0.341627	0.218954			0.858899	0.497881	1.48169	0.584568			0.9932	0.87115	1.13235	0.91876	0.995434	0.889423	1.11408	0.936504
genus FamilyXIIIUCG001 id.11294	Finngen	8	0.919186	0.770823	1.09611	0.348111				9.62113	0.211079	1.40575	0.880055	2.24547	0.203956	-0.0375729	0.109447	0.872005	0.700513	1.08548	0.220249	0.919186	0.770823	1.09611	0.379347	0	0.225667
genus FamilyXIIIUCG001 id.11294	Pan-UKB	8	1.40029	0.928192	2.11252	0.108535				7.22622	0.405713	2.35199	0.760028	7.27851	0.188364	-0.0484918	0.371018	1.12574	0.656063	1.93166	0.667236	1.40029	0.928192	2.11252	0.15257	0	0.415667
genus FamilyXIIIUCG001 id.11294	GERA	8	1.02403	0.874647	1.19893	0.767871				6.22254	0.514018	0.807002	0.524068	1.24269	0.367883	0.0221767	0.289512	0.947868	0.777478	1.1556	0.596415	1.02403	0.882567	1.18817	0.763358	0	0.533333
genus FamilyXIIIUCG001 id.11294	Meta-analysis		1.0029	0.895797	1.1228	0.959959	0.988193	0.435085	0.170303			1.10532	0.814279	1.50039	0.520702			0.926214	0.803783	1.06729	0.289302	1.00416	0.900026	1.12034	0.940792
genus Flavonifractor id.2059	Finngen	5	1.0496	0.880289	1.25148	0.589623				1.37928	0.847788	0.849588	0.421075	1.71418	0.679922	0.0179053	0.585087	1.11623	0.897162	1.38878	0.323919	1.0496	0.94659	1.16382	0.41031	0	0.856
genus Flavonifractor id.2059	Pan-UKB	5	1.92824	1.19581	3.1093	0.00706928				3.81341	0.431847	0.435317	0.0618333	3.0647	0.464871	0.125353	0.220836	1.57106	0.823644	2.9967	0.170336	1.92824	1.20937	3.07443	0.0509188	0	0.491333
genus Flavonifractor id.2059	GERA	5	0.967577	0.806916	1.16023	0.721997				3.02966	0.552875	1.18074	0.562016	2.4806	0.690589	-0.0167837	0.625406	1.02566	0.809063	1.30024	0.834177	0.967577	0.826145	1.13322	0.703616	0	0.569333
genus Flavonifractor id.2059	Meta-analysis		1.05268	0.93164	1.18944	0.410063	1	0.714048	0.0302853			0.941463	0.57477	1.5421	0.81065			1.09781	0.939292	1.28308	0.240855	1.04609	0.960829	1.13891	0.298912
genus Fusicatenibacter id.11305	Finngen	18	1.07389	0.950701	1.21305	0.251477				16.6761	0.476508	1.42966	0.905637	2.25688	0.144446	-0.0199979	0.220629	1.04202	0.880888	1.23263	0.631047	1.07389	0.95181	1.21164	0.262934	0	0.514
genus Fusicatenibacter id.11305	Pan-UKB	18	1.13447	0.813571	1.58193	0.457041				9.58244	0.920202	0.719435	0.190303	2.7198	0.634025	0.0315202	0.498071	1.18574	0.761271	1.84688	0.451124	1.13447	0.883856	1.45613	0.33577	0	0.922
genus Fusicatenibacter id.11305	GERA	18	0.95521	0.828405	1.10142	0.528304				21.5687	0.201878	1.3183	0.752544	2.30939	0.34837	-0.0223432	0.261611	0.978764	0.817451	1.17191	0.815301	0.95521	0.828405	1.10142	0.53669	0	0.214667
genus Fusicatenibacter id.11305	Meta-analysis		1.02974	0.941873	1.12581	0.519527	0.98289	0	0.396327			1.32551	0.941476	1.86619	0.106422			1.0236	0.909324	1.15224	0.699351	1.03539	0.949705	1.12881	0.430025
genus Haemophilus id.3698	Finngen	9	1.08666	0.946458	1.24763	0.238319				13.3664	0.0998481	1.16995	0.845415	1.61907	0.375214	-0.00967789	0.633751	1.11874	0.968968	1.29166	0.12599	1.08666	0.946458	1.24763	0.272197	0	0.127333
genus Haemophilus id.3698	Pan-UKB	9	0.746633	0.468208	1.19063	0.219756				21.3703	0.00622611	0.642767	0.202186	2.04341	0.478275	0.0194756	0.786833	0.770527	0.507527	1.16981	0.221056	0.623018	0.435438	0.891404	0.0359979	1	0.012	0.437
genus Haemophilus id.3698	GERA	9	1.02357	0.89416	1.17171	0.735519				12.0697	0.148119	0.844474	0.627421	1.13661	0.30158	0.0248696	0.202777	1.02332	0.87771	1.19309	0.76847	1.02357	0.89416	1.17171	0.744212	0	0.168
genus Haemophilus id.3698	Meta-analysis		1.05396	0.956898	1.16086	0.286357	1	0	0.544127			0.979631	0.786765	1.21978	0.854038			1.0731	0.966226	1.1918	0.187466	1.05396	0.956898	1.16086	0.286357
genus Holdemanella id.11393	Finngen	11	1.12314	1.02436	1.23145	0.0134219				6.8102	0.743234	1.07778	0.827976	1.40294	0.591263	0.00479189	0.751095	1.08075	0.958026	1.2192	0.206677	1.12314	1.04097	1.21179	0.0134364	0	0.764
genus Holdemanella id.11393	Pan-UKB	11	1.02412	0.787271	1.33223	0.859011				5.94494	0.819868	0.687614	0.323679	1.46075	0.355389	0.0460823	0.297487	1.04636	0.735008	1.4896	0.801448	1.02412	0.836139	1.25437	0.822438	0	0.839
genus Holdemanella id.11393	GERA	11	0.996484	0.902169	1.10066	0.944648				7.53843	0.673821	1.12662	0.854618	1.48519	0.419655	-0.0144222	0.375098	1.04068	0.906771	1.19437	0.570412	0.996484	0.914066	1.08633	0.937842	0	0.688667
genus Holdemanella id.11393	Meta-analysis		1.06036	0.993201	1.13206	0.0791506	1	0.347843	0.215806			1.07002	0.889366	1.28737	0.473176			1.06214	0.972804	1.15968	0.178657	1.06287	1.00609	1.12285	0.0295113
genus Holdemania id.2157	Finngen	15	1.00342	0.870798	1.15624	0.962331				31.2566	0.00510257	0.648854	0.446379	0.94317	0.0411269	0.0443713	0.0310726	0.961653	0.836298	1.1058	0.583201	1.03023	0.904906	1.17291	0.660085	1	0.00966667	0.802667
genus Holdemania id.2157	Pan-UKB	15	0.949868	0.741225	1.21724	0.68441				5.68753	0.973763	0.884323	0.434259	1.80083	0.740169	0.00764075	0.836728	0.994207	0.717348	1.37792	0.97217	0.949868	0.810978	1.11254	0.533964	0	0.973333
genus Holdemania id.2157	GERA	15	1.01917	0.926109	1.12158	0.697535				14.0697	0.444532	1.08792	0.819906	1.44356	0.569224	-0.00694189	0.637391	1.05907	0.927665	1.20909	0.395813	1.01917	0.926109	1.12158	0.703382	0	0.472667
genus Holdemania id.2157	Meta-analysis		1.0099	0.923604	1.10426	0.828843	0.977848	0	0.603656			1.05757	0.813149	1.37546	0.676354			1.04965	0.928395	1.18673	0.439131	1.00009	0.921445	1.08544	0.99836
genus Howardella id.2000	Finngen	10	1.02569	0.935768	1.12424	0.587966				15.2501	0.0842926	0.950722	0.640751	1.41065	0.808131	0.0118488	0.707586	1.0115	0.91659	1.11624	0.820024	1.02569	0.935768	1.12424	0.601119	0	0.118667
genus Howardella id.2000	Pan-UKB	10	0.888906	0.65891	1.19918	0.440754				18.1891	0.0330415	1.82175	0.483919	6.85813	0.401047	-0.107257	0.308078	0.80803	0.596278	1.09498	0.169198	0.977383	0.754446	1.2662	0.866805	1	0.041	0.0923333
genus Howardella id.2000	GERA	10	0.932219	0.858206	1.01262	0.0963192				8.17247	0.516863	0.681693	0.470907	0.986832	0.0768297	0.0468873	0.127276	0.897504	0.804974	1.00067	0.0514246	0.932219	0.861555	1.00868	0.114921	0	0.531667
genus Howardella id.2000	Meta-analysis		0.973028	0.915046	1.03468	0.383061	1	0.564864	0.12953			0.796464	0.608083	1.0432	0.0983703			0.958449	0.890943	1.03107	0.254752	0.970825	0.91448	1.03064	0.33175
genus Hungatella id.11306	Finngen	5	0.954189	0.851552	1.0692	0.419294				0.426034	0.98029	0.924088	0.463538	1.84222	0.836943	0.00421041	0.932256	0.970546	0.848169	1.11058	0.663738	0.954189	0.919401	0.990294	0.0685971	0	0.981667
genus Hungatella id.11306	Pan-UKB	5	0.973447	0.712427	1.3301	0.865816				3.38423	0.495699	0.310633	0.0431278	2.23738	0.329774	0.149831	0.334099	1.05041	0.689019	1.60134	0.81919	0.973447	0.730485	1.29722	0.86318	0	0.523
genus Hungatella id.11306	GERA	5	0.935249	0.828082	1.05628	0.28098				2.01658	0.732709	1.20987	0.562487	2.60233	0.659287	-0.0336447	0.552308	0.919695	0.782993	1.08026	0.307902	0.935249	0.857826	1.01966	0.203525	0	0.738667
genus Hungatella id.11306	Meta-analysis		0.947144	0.874042	1.02636	0.185138	1	0	0.957289			0.965887	0.588094	1.58638	0.890943			0.954709	0.863549	1.05549	0.365356	0.951517	0.919817	0.98431	0.00404265
genus Intestinibacter id.11345	Finngen	15	1.08841	0.976875	1.21268	0.124576				6.98775	0.935183	1.22728	0.863128	1.74507	0.274697	-0.0100641	0.494682	1.04319	0.9035	1.20447	0.564303	1.08841	1.00837	1.1748	0.047356	0	0.931667
genus Intestinibacter id.11345	Pan-UKB	14	0.7487	0.528002	1.06165	0.104319				15.692	0.266165	0.419334	0.140605	1.2506	0.144994	0.0486778	0.294437	0.762531	0.473382	1.2283	0.265018	0.7487	0.528002	1.06165	0.128306	0	0.293
genus Intestinibacter id.11345	GERA	13	1.01	0.879041	1.16047	0.888295				14.9727	0.242934	1.0941	0.703871	1.70067	0.697095	-0.00671027	0.71405	0.953659	0.792759	1.14722	0.614763	1.01	0.879041	1.16047	0.890625	0	0.241333
genus Intestinibacter id.11345	Meta-analysis		1.03772	0.955186	1.12738	0.381212	1	0.529414	0.119432			1.10379	0.845313	1.44131	0.468164			0.993483	0.889655	1.10943	0.90758	1.05624	0.989046	1.128	0.102774
genus Intestinimonas id.2062	Finngen	16	0.981704	0.884092	1.09009	0.729655				15.4147	0.421977	1.01745	0.753884	1.37316	0.911564	-0.00329275	0.805698	0.962017	0.837146	1.10551	0.585136	0.981704	0.884092	1.09009	0.734454	0	0.437
genus Intestinimonas id.2062	Pan-UKB	17	1.20692	0.929899	1.56647	0.157452				13.7158	0.619879	1.17939	0.613902	2.26576	0.627564	0.00232806	0.940762	1.10055	0.774238	1.5644	0.593361	1.20692	0.948049	1.53648	0.146316	0	0.643
genus Intestinimonas id.2062	GERA	16	1.01389	0.915364	1.12301	0.791469				7.53974	0.940908	1.09912	0.858569	1.40707	0.465698	-0.00840818	0.493209	1.05469	0.923032	1.20513	0.433793	1.01389	0.943005	1.09009	0.714413	0	0.940333
genus Intestinimonas id.2062	Meta-analysis		1.01199	0.943163	1.08584	0.740175	1	0.037486	0.353827			1.07388	0.8943	1.28953	0.445179			1.01534	0.925331	1.11409	0.747942	1.01405	0.957046	1.07446	0.636402
genus Lachnoclostridium id.11308	Finngen	13	0.972131	0.812858	1.16261	0.756867				19.7242	0.0724869	1.05238	0.558785	1.982	0.877257	-0.00556181	0.801941	1.05052	0.857729	1.28665	0.633759	0.972131	0.812858	1.16261	0.762177	0	0.0916667
genus Lachnoclostridium id.11308	Pan-UKB	13	0.875456	0.581091	1.31894	0.524707				2.71948	0.997221	0.962532	0.221524	4.18225	0.960279	-0.00640671	0.897565	0.900796	0.536238	1.5132	0.693004	0.875456	0.720281	1.06406	0.206264	0	0.997333
genus Lachnoclostridium id.11308	GERA	13	1.02063	0.849225	1.22663	0.827681				16.9338	0.152105	0.707674	0.366908	1.36492	0.32435	0.024712	0.279703	1.08555	0.868019	1.35759	0.47187	1.02063	0.849225	1.22663	0.831338	0	0.175667
genus Lachnoclostridium id.11308	Meta-analysis		0.984095	0.87074	1.11221	0.797342	0.96231	0	0.785871			0.877142	0.567546	1.35562	0.555075			1.05237	0.910978	1.2157	0.488063	0.957602	0.860295	1.06591	0.428114
genus Lachnospira id.2004	Finngen	6	0.985827	0.757828	1.28242	0.915289				7.42803	0.190703	0.297261	0.0830209	1.06436	0.135746	0.0724335	0.134961	1.02476	0.763308	1.37577	0.870705	0.985827	0.757828	1.28242	0.919425	0	0.198333
genus Lachnospira id.2004	Pan-UKB	6	0.595255	0.336302	1.0536	0.0749504				5.01766	0.413729	0.0844322	0.00278539	2.55935	0.228604	0.11815	0.318638	0.570075	0.272245	1.19372	0.136122	0.595255	0.336302	1.0536	0.135061	0	0.455
genus Lachnospira id.2004	GERA	6	1.03936	0.766219	1.40986	0.804015				9.53115	0.0896637	0.37338	0.0609147	2.28866	0.346908	0.0613723	0.324707	1.02084	0.76301	1.36579	0.889567	1.03936	0.766219	1.40986	0.813885	0	0.112
genus Lachnospira id.2004	Meta-analysis		0.952296	0.789051	1.14932	0.610423	0.971128	0.329864	0.22487			0.286003	0.105464	0.775594	0.013922			0.980181	0.803006	1.19645	0.843992	0.952296	0.789051	1.14932	0.610423
genus LachnospiraceaeFCS020group id.11314	Finngen	12	0.905837	0.80029	1.0253	0.117669				4.57446	0.950014	0.794166	0.570847	1.10485	0.201235	0.0104806	0.419158	0.911844	0.773431	1.07503	0.271902	0.905837	0.836285	0.981174	0.0336313	0	0.944333
genus LachnospiraceaeFCS020group id.11314	Pan-UKB	12	1.18903	0.826666	1.71023	0.35052				13.3757	0.26948	1.96794	0.825453	4.69172	0.157686	-0.0421206	0.241454	1.19455	0.760571	1.87614	0.440243	1.18903	0.826666	1.71023	0.37056	0	0.29
genus LachnospiraceaeFCS020group id.11314	GERA	12	1.04133	0.915369	1.18463	0.538097				7.88015	0.723998	1.0607	0.771403	1.45849	0.724401	-0.00152475	0.903747	1.06269	0.892369	1.26551	0.49509	1.04133	0.933678	1.1614	0.482156	0	0.726333
genus LachnospiraceaeFCS020group id.11314	Meta-analysis		0.97991	0.898486	1.06871	0.646565	0.976825	0.426683	0.174778			0.969232	0.776556	1.20971	0.782265			0.992786	0.88423	1.11467	0.902461	0.957488	0.898603	1.02023	0.179759
genus LachnospiraceaeNC2004group id.11316	Finngen	9	1.02343	0.923786	1.13383	0.657629				6.67534	0.572031	0.777072	0.512382	1.1785	0.273932	0.0327265	0.222998	1.00719	0.88253	1.14946	0.915359	1.02343	0.932011	1.12382	0.64056	0	0.602
genus LachnospiraceaeNC2004group id.11316	Pan-UKB	9	1.35431	1.01781	1.80205	0.0374204				1.25513	0.996067	1.36067	0.420322	4.40475	0.623171	-0.000545115	0.993793	1.33195	0.928962	1.90975	0.118954	1.35431	1.20943	1.51653	0.000769932	0	0.997667
genus LachnospiraceaeNC2004group id.11316	GERA	9	0.975624	0.861804	1.10448	0.696599				9.99144	0.265627	0.73625	0.443628	1.22189	0.274815	0.0329202	0.298773	1.02573	0.872165	1.20633	0.758836	0.975624	0.861804	1.10448	0.706774	0	0.292
genus LachnospiraceaeNC2004group id.11316	Meta-analysis		1.02536	0.950197	1.10647	0.519079	0.990969	0.530946	0.118605			0.79185	0.580617	1.07993	0.140415			1.03541	0.938252	1.14262	0.488852	1.1009	1.03437	1.17172	0.00250808
genus LachnospiraceaeND3007group id.11317	Finngen	3	1.17345	0.821748	1.67567	0.378892				3.00765	0.222279	0.815746	0.000171656	3876.59	0.970008	0.0214069	0.946445	1.18027	0.778026	1.79049	0.435666
genus LachnospiraceaeND3007group id.11317	Pan-UKB	3	1.3423	0.610802	2.94984	0.463672				0.291628	0.864318	0.0364958	6.49682e-08	20501.5	0.709881	0.212098	0.687428	1.44606	0.547288	3.82081	0.45685
genus LachnospiraceaeND3007group id.11317	GERA	2	1.25608	0.86111	1.83222	0.23654				0.114577	0.734992
genus LachnospiraceaeNK4A136group id.11319	Finngen	15	1.09989	0.9703	1.24679	0.136592				18.056	0.204241	1.05295	0.812728	1.36417	0.702487	0.00373419	0.709285	1.07644	0.915273	1.26598	0.373403	1.09989	0.9703	1.24679	0.158769	0	0.26
genus LachnospiraceaeNK4A136group id.11319	Pan-UKB	15	1.13116	0.827507	1.54623	0.439656				11.1405	0.674964	1.1357	0.596802	2.1612	0.704567	-0.000331203	0.989075	1.14777	0.751569	1.75282	0.523491	1.13116	0.855906	1.49493	0.400933	0	0.698667
genus LachnospiraceaeNK4A136group id.11319	GERA	15	1.04121	0.922544	1.17514	0.513043				13.3929	0.495849	0.975498	0.756344	1.25815	0.851407	0.00528161	0.577581	0.997878	0.840829	1.18426	0.980598	1.04121	0.924994	1.17202	0.51452	0	0.531667
genus LachnospiraceaeNK4A136group id.11319	Meta-analysis		1.07346	0.987103	1.16737	0.0975935	1	0	0.78015			1.02139	0.857689	1.21633	0.812292			1.04603	0.933841	1.17169	0.436889	1.07377	0.98901	1.1658	0.0897735
genus LachnospiraceaeUCG001 id.11321	Finngen	13	1.03454	0.933828	1.14612	0.515767				10.7024	0.55458	0.96616	0.620181	1.50515	0.881781	0.00640099	0.761791	1.03938	0.900201	1.20009	0.59845	1.03454	0.939162	1.13961	0.504442	0	0.565667
genus LachnospiraceaeUCG001 id.11321	Pan-UKB	13	0.768742	0.572707	1.03188	0.079935				9.93577	0.621596	1.05563	0.284962	3.91052	0.936877	-0.0291298	0.635729	0.702464	0.467851	1.05473	0.0885575	0.768742	0.588095	1.00488	0.0783421	0	0.630333
genus LachnospiraceaeUCG001 id.11321	GERA	12	1.01665	0.90354	1.14392	0.783754				4.93506	0.934271	0.950114	0.568055	1.58914	0.8493	0.00618822	0.7964	1.02259	0.872437	1.19858	0.7828	1.01665	0.939423	1.10023	0.68988	0	0.931333
genus LachnospiraceaeUCG001 id.11321	Meta-analysis		1.0078	0.935173	1.08608	0.838584	0.972943	0.432203	0.17184			0.964969	0.69702	1.33592	0.82987			1.00658	0.907976	1.11588	0.900815	1.00933	0.950884	1.07137	0.760219
genus LachnospiraceaeUCG004 id.11324	Finngen	12	1.00983	0.850051	1.19965	0.911351				16.901	0.110838	1.24526	0.594446	2.60858	0.573857	-0.0138563	0.579806	0.961261	0.783879	1.17878	0.704234	1.00983	0.850051	1.19965	0.913357	0	0.115333
genus LachnospiraceaeUCG004 id.11324	Pan-UKB	12	0.882192	0.610505	1.27478	0.504528				6.89554	0.807478	0.352131	0.0881323	1.40694	0.170487	0.0629574	0.207395	0.81331	0.494146	1.33862	0.416314	0.882192	0.659148	1.18071	0.417225	0	0.814
genus LachnospiraceaeUCG004 id.11324	GERA	12	0.941965	0.818459	1.08411	0.40441				6.76206	0.818012	1.08236	0.637994	1.83624	0.775151	-0.00952412	0.604728	0.998341	0.83008	1.20071	0.985934	0.941965	0.843681	1.0517	0.310381	0	0.821667
genus LachnospiraceaeUCG004 id.11324	Meta-analysis		0.961277	0.865963	1.06708	0.458523	1	0	0.739534			1.02397	0.679094	1.54398	0.910007			0.96862	0.848861	1.10527	0.635861	0.95363	0.872907	1.04182	0.292725
genus LachnospiraceaeUCG008 id.11328	Finngen	10	1.01079	0.917178	1.11396	0.828606				2.18877	0.988118	1.02532	0.62739	1.67565	0.922969	-0.00151426	0.955094	1.01555	0.898486	1.14787	0.80492	1.01079	0.963489	1.06042	0.671017	0	0.988333
genus LachnospiraceaeUCG008 id.11328	Pan-UKB	11	1.00216	0.770164	1.30405	0.987167				4.06879	0.94419	1.66316	0.437334	6.32493	0.474442	-0.0529153	0.467746	1.02152	0.724366	1.44057	0.90338	1.00216	0.847217	1.18545	0.980379	0	0.947667
genus LachnospiraceaeUCG008 id.11328	GERA	11	1.08628	0.981849	1.20182	0.108539				2.57813	0.989688	1.26682	0.766036	2.095	0.380813	-0.0160857	0.555964	1.07175	0.93824	1.22426	0.30733	1.08628	1.03194	1.14348	0.0101488	0	0.989333
genus LachnospiraceaeUCG008 id.11328	Meta-analysis		1.0434	0.975095	1.11648	0.218754	1	0	0.574084			1.16518	0.829443	1.63681	0.377997			1.0397	0.95291	1.13439	0.381376	1.04345	1.00827	1.07985	0.015057
genus Lactobacillus id.1837	Finngen	8	0.977705	0.844762	1.13157	0.762372				15.3074	0.0322542	0.740728	0.534767	1.02601	0.121024	0.0349445	0.119772	0.944767	0.816474	1.09322	0.445434	0.977705	0.844762	1.13157	0.771158	0	0.0546667
genus Lactobacillus id.1837	Pan-UKB	10	1.14264	0.808469	1.61493	0.449988				15.3033	0.0829344	1.73484	0.629906	4.77799	0.317606	-0.0484373	0.414185	1.05742	0.715276	1.56322	0.779533	1.14264	0.808469	1.61493	0.469296	0	0.0956667
genus Lactobacillus id.1837	GERA	9	1.05605	0.91112	1.22403	0.468998				14.8812	0.0614967	1.15972	0.730692	1.84066	0.54949	-0.0110374	0.685635	1.06259	0.911406	1.23886	0.438149	1.05605	0.91112	1.22403	0.48963	0	0.0683333
genus Lactobacillus id.1837	Meta-analysis		1.02567	0.928552	1.13294	0.617517	0.960581	0	0.625918			0.899566	0.695347	1.16376	0.42045			1.00287	0.905541	1.11066	0.95609	1.02567	0.928552	1.13294	0.617517
genus Lactococcus id.1851	Finngen	9	0.986935	0.891974	1.09201	0.79889				11.4334	0.178332	0.70545	0.466794	1.06612	0.141672	0.0454511	0.146111	0.964308	0.852207	1.09115	0.564326	0.986935	0.891974	1.09201	0.805317	0	0.194
genus Lactococcus id.1851	Pan-UKB	9	1.00356	0.739444	1.362	0.981827				14.013	0.0814282	0.933792	0.218957	3.98237	0.928838	0.00983984	0.923203	0.894245	0.619544	1.29075	0.55054	1.00356	0.739444	1.362	0.982385	0	0.0856667
genus Lactococcus id.1851	GERA	9	0.998763	0.893837	1.11601	0.982561				12.4152	0.133619	0.884759	0.533058	1.46851	0.650179	0.0165987	0.644644	1.01025	0.888455	1.14873	0.876394	0.998763	0.893837	1.11601	0.983096	0	0.146667
genus Lactococcus id.1851	Meta-analysis		0.992919	0.923365	1.06771	0.84791	0.967724	0	0.985541			0.779033	0.569907	1.0649	0.117413			0.980771	0.899455	1.06944	0.660162	0.992919	0.923365	1.06771	0.84791
genus Marvinbryantia id.2005	Finngen	10	0.933298	0.798173	1.0913	0.386983				11.4538	0.245878	1.20055	0.642494	2.24334	0.58236	-0.0224013	0.437884	0.899529	0.737159	1.09766	0.29717	0.933298	0.798173	1.0913	0.409449	0	0.259
genus Marvinbryantia id.2005	Pan-UKB	10	1.3615	0.942425	1.96692	0.100162				8.44197	0.490291	1.01376	0.235634	4.36147	0.985803	0.0263456	0.692676	1.2177	0.746597	1.98606	0.430026	1.3615	0.953409	1.94426	0.123823	0	0.515333
genus Marvinbryantia id.2005	GERA	10	0.954475	0.792202	1.14999	0.624076				16.043	0.0659885	1.59859	0.810262	3.1539	0.213007	-0.0459947	0.162463	0.859916	0.70356	1.05102	0.140481	0.954475	0.792202	1.14999	0.635801	0	0.073
genus Marvinbryantia id.2005	Meta-analysis		0.975853	0.870791	1.09359	0.67405	0.982989	0.430953	0.172506			1.33227	0.859072	2.06612	0.200028			0.901974	0.787457	1.03314	0.136406	0.977901	0.872933	1.09549	0.699699
genus Odoribacter id.952	Finngen	7	1.16223	0.913936	1.47798	0.220175				11.7552	0.0676579	0.652933	0.348573	1.22305	0.240583	0.0449878	0.115803	1.02815	0.798352	1.3241	0.829673	1.16223	0.913936	1.47798	0.266108	0	0.0976667
genus Odoribacter id.952	Pan-UKB	7	0.998151	0.61282	1.62577	0.994066				2.39665	0.87985	1.29443	0.268375	6.24333	0.760855	-0.0199742	0.747276	1.04837	0.558095	1.96934	0.88325	0.998151	0.733323	1.35862	0.990993	0	0.883
genus Odoribacter id.952	GERA	6	1.17373	0.961613	1.43263	0.115234				3.95501	0.555912	0.942705	0.498784	1.78172	0.86468	0.0179978	0.516571	1.08826	0.850826	1.39195	0.500601	1.17373	0.983051	1.40139	0.136771	0	0.599
genus Odoribacter id.952	Meta-analysis		1.15252	0.9956	1.33417	0.0573094	1	0	0.830841			0.812478	0.528565	1.24889	0.343772			1.05786	0.892582	1.25374	0.516383	1.13741	0.999276	1.29463	0.0512913
genus Olsenella id.822	Finngen	11	1.03942	0.968993	1.11497	0.280099				3.55852	0.965074	1.14015	0.903213	1.43924	0.298432	-0.0130571	0.435505	1.08075	0.987238	1.18311	0.0926037	1.03942	0.996815	1.08385	0.1003	0	0.960667
genus Olsenella id.822	Pan-UKB	11	1.04605	0.85481	1.28006	0.662089				8.38523	0.591263	0.594223	0.276755	1.27586	0.214626	0.0755181	0.16683	1.12785	0.847294	1.50131	0.409669	1.04605	0.869481	1.25846	0.643437	0	0.606667
genus Olsenella id.822	GERA	11	1.01503	0.939647	1.09647	0.704694				8.04077	0.624854	1.04928	0.782244	1.40749	0.755501	-0.0044112	0.823587	0.998338	0.899522	1.10801	0.975048	1.01503	0.947168	1.08776	0.681495	0	0.626333
genus Olsenella id.822	Meta-analysis		1.0294	0.978927	1.08249	0.258579	1	0	0.893645			1.06785	0.894157	1.27528	0.468575			1.04886	0.981416	1.12094	0.159482	1.03331	0.997609	1.07029	0.0677711
genus Oscillibacter id.2063	Finngen	13	1.05853	0.927025	1.20868	0.400684				21.8669	0.0390389	0.773356	0.472399	1.26605	0.328742	0.0304583	0.222414	1.06905	0.921581	1.24011	0.377963	1.01749	0.913594	1.13319	0.758311	1	0.0446667	0.176
genus Oscillibacter id.2063	Pan-UKB	14	0.809728	0.623958	1.05081	0.112448				12.0927	0.520058	1.31197	0.510466	3.37194	0.58328	-0.0459624	0.31771	0.862461	0.603398	1.23275	0.416864	0.809728	0.629762	1.04112	0.123764	0	0.528667
genus Oscillibacter id.2063	GERA	14	1.01258	0.898595	1.14102	0.837439				18.7089	0.132411	0.894169	0.576619	1.3866	0.626289	0.0119693	0.573523	1.03685	0.890827	1.2068	0.640339	1.01258	0.898595	1.14102	0.840617	0	0.128
genus Oscillibacter id.2063	Meta-analysis		0.974047	0.873835	1.08575	0.634989	0.980498	0.571956	0.126397			0.957185	0.643004	1.42488	0.829317			1.00805	0.876621	1.15919	0.910423	0.971737	0.872373	1.08242	0.602403
genus Oscillospira id.2064	Finngen	8	0.921373	0.804564	1.05514	0.236424				5.68449	0.577035	0.721421	0.406915	1.27901	0.30645	0.0242113	0.421859	0.855716	0.720641	1.01611	0.0754572	0.921373	0.815418	1.0411	0.230316	0	0.581
genus Oscillospira id.2064	Pan-UKB	8	1.02598	0.706408	1.49011	0.892864				5.92053	0.549059	2.50311	0.546009	11.4752	0.282264	-0.0904041	0.28112	1.12025	0.692419	1.81244	0.643646	1.02598	0.727907	1.4461	0.887699	0	0.583667
genus Oscillospira id.2064	GERA	8	0.997304	0.86022	1.15623	0.97145				6.53095	0.479292	1.03103	0.545079	1.95021	0.928197	-0.0033073	0.919498	1.01137	0.831842	1.22964	0.909736	0.997304	0.864567	1.15042	0.971478	0	0.489333
genus Oscillospira id.2064	Meta-analysis		0.959876	0.871555	1.05715	0.405666	1	0	0.694286			0.915462	0.607416	1.37973	0.67301			0.932603	0.82333	1.05638	0.272466	0.957545	0.875466	1.04732	0.342713
genus Oxalobacter id.2978	Finngen	11	1.02208	0.947321	1.10275	0.57302				7.96195	0.632554	1.06624	0.746001	1.52395	0.732959	-0.00645103	0.817556	1.03465	0.930514	1.15044	0.529108	1.02208	0.955103	1.09376	0.541792	0	0.641333
genus Oxalobacter id.2978	Pan-UKB	11	0.919349	0.742388	1.13849	0.440763				4.65569	0.912961	0.762264	0.285372	2.0361	0.60128	0.0287724	0.710631	0.967919	0.738078	1.26933	0.813634	0.919349	0.79456	1.06374	0.284924	0	0.912333
genus Oxalobacter id.2978	GERA	11	0.946396	0.87273	1.02628	0.182671				5.54907	0.851621	0.952095	0.656002	1.38183	0.801985	-0.000923116	0.974886	0.921172	0.827077	1.02597	0.135288	0.946396	0.890957	1.00528	0.103916	0	0.843333
genus Oxalobacter id.2978	Meta-analysis		0.981625	0.930352	1.03572	0.498039	0.96841	0.102573	0.328146			0.991812	0.772915	1.2727	0.948473			0.97648	0.907904	1.05024	0.521753	0.973793	0.932743	1.01665	0.226838
genus Parabacteroides id.954	Finngen	5	0.987485	0.797814	1.22225	0.907861				1.62544	0.804213	1.04695	0.277535	3.94941	0.950264	-0.0051352	0.93582	0.980677	0.758603	1.26776	0.881596	0.987485	0.861952	1.1313	0.864758	0	0.809667
genus Parabacteroides id.954	Pan-UKB	6	0.888835	0.529604	1.49173	0.655539				4.90907	0.427078	0.434647	0.0902408	2.09349	0.357548	0.0743566	0.398251	0.78749	0.399049	1.55405	0.490922	0.888835	0.532115	1.4847	0.671419	0	0.493333
genus Parabacteroides id.954	GERA	6	1.08009	0.877917	1.32883	0.46621				5.2661	0.384276	0.899882	0.444157	1.8232	0.784215	0.0185029	0.621468	1.02891	0.787265	1.34473	0.834702	1.08009	0.877917	1.32883	0.498893	0	0.431
genus Parabacteroides id.954	Meta-analysis		1.02223	0.886144	1.17922	0.762892	1	0	0.721692			0.839001	0.469987	1.49775	0.5527			0.986815	0.825265	1.17999	0.88431	1.00822	0.902307	1.12657	0.885013
genus Paraprevotella id.962	Finngen	13	0.998232	0.914999	1.08904	0.968222				12.7629	0.386506	0.731341	0.531884	1.00559	0.0803756	0.0343042	0.072543	1.00789	0.890177	1.14117	0.90127	0.998232	0.914999	1.08904	0.968877	0	0.38
genus Paraprevotella id.962	Pan-UKB	13	0.982226	0.773339	1.24753	0.883123				9.12105	0.692558	0.948118	0.432994	2.07607	0.896416	0.00399843	0.927726	1.00489	0.728476	1.38618	0.976296	0.982226	0.797406	1.20988	0.868901	0	0.695667
genus Paraprevotella id.962	GERA	13	0.973326	0.887195	1.06782	0.567384				10.1745	0.600657	1.06426	0.776899	1.45791	0.705522	-0.00996961	0.572288	0.933792	0.82389	1.05835	0.283608	0.973326	0.893729	1.06001	0.546152	0	0.606333
genus Paraprevotella id.962	Meta-analysis		0.986195	0.927534	1.04857	0.65683	0.978258	0	0.926408			0.888853	0.716722	1.10232	0.283319			0.972807	0.893498	1.05915	0.525155	0.985194	0.929225	1.04453	0.61717
genus Parasutterella id.2892	Finngen	14	0.988726	0.870455	1.12307	0.861533				20.8016	0.0769474	0.902081	0.62736	1.2971	0.588336	0.00800259	0.605294	0.915627	0.786117	1.06647	0.257268	0.988726	0.870455	1.12307	0.86422	0	0.083
genus Parasutterella id.2892	Pan-UKB	15	0.811594	0.600182	1.09747	0.175135				16.6827	0.273479	0.549469	0.219835	1.37337	0.222514	0.0326378	0.392381	0.688545	0.468878	1.01112	0.0569663	0.811594	0.600182	1.09747	0.196604	0	0.300333
genus Parasutterella id.2892	GERA	15	0.990832	0.877803	1.11841	0.881518				18.3207	0.192562	1.02189	0.694955	1.50263	0.914024	-0.00256121	0.870748	1.00086	0.856984	1.16889	0.991333	0.990832	0.877803	1.11841	0.883644	0	0.2
genus Parasutterella id.2892	Meta-analysis		0.974618	0.895836	1.06033	0.549947	0.962407	0	0.464485			0.916638	0.711027	1.18171	0.501797			0.9335	0.840737	1.0365	0.197512	0.974618	0.895836	1.06033	0.549947
genus Peptococcus id.2037	Finngen	12	0.928324	0.845963	1.0187	0.116635				14.6684	0.198186	0.880813	0.606675	1.27883	0.519781	0.00709844	0.780696	0.965242	0.864797	1.07735	0.528037	0.928324	0.845963	1.0187	0.144934	0	0.221
genus Peptococcus id.2037	Pan-UKB	12	1.21566	0.966058	1.52976	0.0958116				10.485	0.487363	1.90485	0.767077	4.73022	0.195105	-0.0594216	0.340788	1.05138	0.762059	1.45054	0.76027	1.21566	0.971333	1.52146	0.116062	0	0.495333
genus Peptococcus id.2037	GERA	10	0.982739	0.894344	1.07987	0.717289				1.19247	0.998851	1.06333	0.741025	1.52583	0.747486	-0.0102323	0.669398	0.997151	0.886598	1.12149	0.962051	0.982739	0.949595	1.01704	0.345857	0	0.999667
genus Peptococcus id.2037	Meta-analysis		0.972572	0.912658	1.03642	0.391273	1	0.568218	0.0986689			1.02118	0.795732	1.31051	0.869173			0.984041	0.910316	1.06374	0.685554	0.980373	0.949633	1.01211	0.22265
genus Phascolarctobacterium id.2168	Finngen	9	0.947033	0.775882	1.15594	0.592573				17.0789	0.0292975	1.69142	0.691221	4.13891	0.287472	-0.0503001	0.234644	0.935161	0.764651	1.14369	0.513942	1.01628	0.861583	1.19875	0.853449	1	0.0363333	0.100333
genus Phascolarctobacterium id.2168	Pan-UKB	10	0.929971	0.608348	1.42163	0.737405				13.0859	0.15876	9.55313	1.89377	48.1908	0.0257102	-0.210442	0.0201828	0.996463	0.5929	1.67472	0.989329	0.929971	0.608348	1.42163	0.745088	0	0.181667
genus Phascolarctobacterium id.2168	GERA	10	1.15204	0.978554	1.35629	0.0891956				13.1491	0.155976	0.670802	0.333284	1.35013	0.295683	0.0488196	0.15917	1.11711	0.91993	1.35655	0.263698	1.15204	0.978554	1.35629	0.123414	0	0.185333
genus Phascolarctobacterium id.2168	Meta-analysis		1.15204	0.978554	1.35629	0.0891956	1					0.670802	0.333284	1.35013	0.263217			1.11711	0.91993	1.35655	0.263698	1.15204	0.978554	1.35629	0.0891956
genus Prevotella7 id.11182	Finngen	11	0.916066	0.852485	0.984389	0.0169075				7.57204	0.67056	0.916205	0.603448	1.39106	0.69085	-2.15e-05	0.999439	0.902722	0.820621	0.993036	0.0354092	0.916066	0.860484	0.975239	0.0206514	0	0.693667
genus Prevotella7 id.11182	Pan-UKB	11	1.03839	0.854681	1.2616	0.704491				6.31564	0.788084	1.42778	0.447549	4.55493	0.562239	-0.0450315	0.598494	1.0745	0.828957	1.39277	0.587247	1.03839	0.889535	1.21216	0.643452	0	0.770667
genus Prevotella7 id.11182	GERA	10	1.06165	0.968702	1.16352	0.200626				12.3324	0.195211	1.24312	0.710627	2.17463	0.467516	-0.0228209	0.589984	1.04558	0.939896	1.16314	0.412315	1.06165	0.968702	1.16352	0.232629	0	0.209333
genus Prevotella7 id.11182	Meta-analysis		0.974293	0.922771	1.02869	0.347477	1	0.697197	0.0367919			1.04854	0.760263	1.44612	0.772604			0.971013	0.906696	1.03989	0.400196	0.967671	0.921378	1.01629	0.188861
genus Prevotella9 id.11183	Finngen	15	0.977538	0.867869	1.10107	0.708265				23.2881	0.0557407	1.21124	0.86505	1.69598	0.284667	-0.02249	0.206571	0.978299	0.853294	1.12162	0.753108	0.977538	0.867869	1.10107	0.713872	0	0.059
genus Prevotella9 id.11183	Pan-UKB	15	1.00353	0.757464	1.32954	0.980385				16.4231	0.288223	1.16819	0.497217	2.74459	0.727041	-0.015871	0.716846	0.984271	0.67789	1.42912	0.93359	1.00353	0.757464	1.32954	0.980732	0	0.322667
genus Prevotella9 id.11183	GERA	13	1.07304	0.957037	1.2031	0.227161				11.921	0.452044	1.01806	0.673542	1.5388	0.933845	0.00498166	0.799262	1.04095	0.886436	1.2224	0.624447	1.07304	0.957398	1.20265	0.248948	0	0.469333
genus Prevotella9 id.11183	Meta-analysis		1.02425	0.946317	1.10861	0.55286	0.959509	0	0.536078			1.13331	0.883009	1.45457	0.325681			1.00268	0.907006	1.10846	0.958207	1.0244	0.946574	1.10863	0.549794
genus RikenellaceaeRC9gutgroup id.11191	Finngen	11	1.032	0.963029	1.10591	0.372094				6.3029	0.789205	0.840478	0.546095	1.29356	0.449859	0.0288498	0.369143	1.01651	0.926755	1.11496	0.728457	1.032	0.976856	1.09026	0.287166	0	0.802333
genus RikenellaceaeRC9gutgroup id.11191	Pan-UKB	11	0.990068	0.818029	1.19829	0.918364				8.23341	0.606049	0.500144	0.152421	1.64114	0.282587	0.0961323	0.283236	0.927764	0.720198	1.19515	0.561727	0.990068	0.832619	1.17729	0.912301	0	0.601
genus RikenellaceaeRC9gutgroup id.11191	GERA	9	1.08258	0.969388	1.20899	0.159068				15.4376	0.0511753	0.792946	0.422786	1.48719	0.493092	0.0440597	0.357108	0.981676	0.878976	1.09637	0.742883	1.08258	0.969388	1.20899	0.196722	0	0.068
genus RikenellaceaeRC9gutgroup id.11191	Meta-analysis		1.04106	0.984329	1.10107	0.159259	1	0	0.667316			0.791726	0.563138	1.1131	0.17909			0.996429	0.930666	1.06684	0.918199	1.03788	0.989932	1.08816	0.123386
genus Romboutsia id.11347	Finngen	13	1.09107	0.929691	1.28047	0.285835				19.706	0.072855	1.33921	0.839901	2.13535	0.245422	-0.017903	0.378651	1.02113	0.85527	1.21917	0.817111	1.09107	0.929691	1.28047	0.306837	0	0.083
genus Romboutsia id.11347	Pan-UKB	13	1.21163	0.880376	1.66754	0.238751				7.28419	0.838276	0.927592	0.413178	2.08246	0.858767	0.0254795	0.495643	1.15414	0.748942	1.77858	0.515856	1.21163	0.944726	1.55395	0.156383	0	0.843667
genus Romboutsia id.11347	GERA	12	1.01376	0.894664	1.1487	0.830316				8.76048	0.64399	1.12021	0.824089	1.52273	0.485223	-0.0100161	0.501113	1.04531	0.889334	1.22865	0.590925	1.01376	0.906774	1.13336	0.814645	0	0.686
genus Romboutsia id.11347	Meta-analysis		1.05609	0.961213	1.16032	0.255843	1	0	0.526792			1.15638	0.9056	1.47662	0.244031			1.04234	0.929	1.1695	0.480183	1.05766	0.970621	1.15251	0.200732
genus Roseburia id.2012	Finngen	14	0.956806	0.795538	1.15077	0.639172				23.3061	0.0381464	0.88969	0.493563	1.60374	0.704237	0.00548644	0.802419	0.917897	0.747563	1.12704	0.413343	0.956806	0.795538	1.15077	0.646937	0	0.0496667
genus Roseburia id.2012	Pan-UKB	14	1.19691	0.828173	1.72982	0.338765				8.4991	0.809635	1.16426	0.400335	3.38591	0.784823	0.00213157	0.957747	1.27277	0.767372	2.11104	0.35014	1.19691	0.888668	1.61207	0.257957	0	0.818667
genus Roseburia id.2012	GERA	14	1.01949	0.887414	1.17123	0.785073				9.79327	0.710745	0.689398	0.465673	1.02061	0.0878507	0.0305797	0.0586204	0.964427	0.79605	1.16842	0.711381	1.01949	0.903824	1.14997	0.758349	0	0.724333
genus Roseburia id.2012	Meta-analysis		1.04003	0.91339	1.18422	0.553539	0.952812	0	0.424271			0.733755	0.507715	1.06043	0.0994109			0.998657	0.834644	1.1949	0.988288	1.04275	0.932595	1.16591	0.462428
genus Ruminiclostridium5 id.11355	Finngen	11	1.00212	0.860122	1.16755	0.978365				3.35646	0.971749	0.868089	0.458505	1.64356	0.674252	0.00931102	0.660541	1.07	0.869735	1.31638	0.522217	1.00212	0.91722	1.09487	0.963588	0	0.964
genus Ruminiclostridium5 id.11355	Pan-UKB	11	1.09665	0.701988	1.7132	0.685207				10.2868	0.415698	4.42813	0.723161	27.1148	0.141985	-0.0897553	0.154093	1.01251	0.54593	1.87786	0.96853	1.09665	0.701988	1.7132	0.693743	0	0.423667
genus Ruminiclostridium5 id.11355	GERA	10	1.02539	0.860745	1.22153	0.778884				5.07549	0.827678	0.820038	0.379234	1.77321	0.62768	0.0139231	0.575833	1.04805	0.840381	1.30704	0.677019	1.02539	0.899094	1.16943	0.717146	0	0.827667
genus Ruminiclostridium5 id.11355	Meta-analysis		1.0172	0.909915	1.13713	0.764291	0.996901	0	0.925898			0.950024	0.59106	1.52699	0.83231			1.05694	0.912652	1.22405	0.459592	1.01153	0.940841	1.08754	0.756392
genus Ruminiclostridium6 id.11356	Finngen	16	0.973708	0.869635	1.09023	0.644085				12.4269	0.646473	1.12444	0.841883	1.50182	0.44027	-0.0136366	0.30758	1.02833	0.879494	1.20236	0.726147	0.973708	0.878508	1.07922	0.619131	0	0.665
genus Ruminiclostridium6 id.11356	Pan-UKB	15	1.10136	0.820415	1.47851	0.520509				5.87439	0.969559	1.18008	0.574371	2.42453	0.659627	-0.00683954	0.840043	1.05083	0.707552	1.56066	0.805907	1.10136	0.910087	1.33283	0.33805	0	0.969667
genus Ruminiclostridium6 id.11356	GERA	16	0.956416	0.85628	1.06826	0.429674				11.7416	0.698472	1.15068	0.873241	1.51627	0.33564	-0.0182966	0.173553	0.945233	0.811648	1.1008	0.468733	0.956416	0.867264	1.05473	0.386153	0	0.697667
genus Ruminiclostridium6 id.11356	Meta-analysis		0.973455	0.901899	1.05069	0.489782	0.970322	0	0.679423			1.14106	0.941319	1.38318	0.178934			0.989365	0.890581	1.09911	0.842095	0.98024	0.91721	1.0476	0.55615
genus Ruminiclostridium9 id.11357	Finngen	9	0.972832	0.790666	1.19697	0.794571				11.1362	0.194102	0.474069	0.20381	1.1027	0.126693	0.0479586	0.130787	0.948778	0.735778	1.22344	0.685226	0.972832	0.790666	1.19697	0.801148	0	0.202667
genus Ruminiclostridium9 id.11357	Pan-UKB	9	1.25923	0.788425	2.01117	0.334599				3.32444	0.91238	1.18289	0.162152	8.62919	0.873103	0.00430331	0.951169	1.30006	0.70997	2.38059	0.395216	1.25923	0.931154	1.70289	0.172816	0	0.912333
genus Ruminiclostridium9 id.11357	GERA	9	1.02023	0.853183	1.21998	0.826236				5.22113	0.733701	1.49385	0.701577	3.18082	0.332552	-0.0262582	0.342649	1.04868	0.831019	1.32335	0.688819	1.02023	0.883004	1.17878	0.7927	0	0.74
genus Ruminiclostridium9 id.11357	Meta-analysis		1.0177	0.89357	1.15908	0.791466	0.983478	0	0.613517			0.915116	0.532348	1.5731	0.74827			1.02155	0.866064	1.20494	0.800233	1.03529	0.927146	1.15604	0.537835
genus RuminococcaceaeNK4A214group id.11358	Finngen	13	1.12294	0.948733	1.32914	0.17762				20.3304	0.0610889	0.540462	0.352508	0.828632	0.0166037	0.0560018	0.00480297	1.26452	1.04207	1.53447	0.0174328	1.24591	1.1018	1.40888	0.00492026	1	0.0433333	0.304333
genus RuminococcaceaeNK4A214group id.11358	Pan-UKB	13	1.02163	0.708608	1.47293	0.908721				5.2134	0.950469	1.00104	0.281414	3.56089	0.998746	0.00151197	0.974389	1.05479	0.661561	1.68175	0.822667	1.02163	0.802724	1.30024	0.864808	0	0.951667
genus RuminococcaceaeNK4A214group id.11358	GERA	13	1.16982	0.986135	1.38773	0.0718939				17.3999	0.135165	1.10893	0.596329	2.06214	0.750053	0.00395087	0.863235	1.18282	0.967502	1.44606	0.101476	1.16982	0.986135	1.38773	0.0970675	0	0.165333
genus RuminococcaceaeNK4A214group id.11358	Meta-analysis		1.1418	0.978078	1.33294	0.0930931	1	0	0.510848			1.08725	0.622711	1.89832	0.768621			1.1618	0.966016	1.39727	0.111206	1.11806	0.972591	1.28529	0.1166
genus RuminococcaceaeUCG002 id.11360	Finngen	21	0.979418	0.886795	1.08172	0.681586				18.2576	0.570442	1.18356	0.913624	1.53326	0.217327	-0.0155949	0.137077	0.989002	0.860518	1.13667	0.876224	0.979418	0.890728	1.07694	0.6722	0	0.568667
genus RuminococcaceaeUCG002 id.11360	Pan-UKB	22	1.11874	0.84978	1.47282	0.423858				13.5458	0.888308	1.38448	0.662686	2.89244	0.397063	-0.0173325	0.548009	1.10902	0.762429	1.61318	0.588332	1.11874	0.897048	1.39521	0.330698	0	0.890333
genus RuminococcaceaeUCG002 id.11360	GERA	22	1.0924	0.981685	1.21561	0.105022				18.8335	0.59582	1.04295	0.778204	1.39776	0.781234	0.00371218	0.742545	1.03872	0.895699	1.20457	0.615253	1.0924	0.98726	1.20875	0.101687	0	0.599333
genus RuminococcaceaeUCG002 id.11360	Meta-analysis		1.03583	0.965477	1.11132	0.326581	1	0.191302	0.290383			1.13519	0.941055	1.36938	0.185135			1.01835	0.923373	1.12309	0.715861	1.03834	0.971964	1.10926	0.264279
genus RuminococcaceaeUCG003 id.11361	Finngen	12	0.963311	0.849506	1.09236	0.560066				10.8694	0.454266	0.999171	0.650712	1.53423	0.997051	-0.00283571	0.864259	1.06069	0.887	1.26839	0.518442	0.963311	0.850142	1.09154	0.569553	0	0.477
genus RuminococcaceaeUCG003 id.11361	Pan-UKB	12	1.1808	0.654932	2.12891	0.580506				29.3585	0.0019965	0.448773	0.063211	3.18611	0.441625	0.074285	0.334383	1.04779	0.578416	1.89804	0.877619	1.0217	0.58761	1.77647	0.940861	1	0.00233333	0.0716667
genus RuminococcaceaeUCG003 id.11361	GERA	12	1.07754	0.896132	1.29568	0.427182				20.1464	0.0433728	1.65348	0.934167	2.92666	0.115011	-0.0331865	0.153846	1.011	0.820749	1.24535	0.918074	1.07754	0.896132	1.29568	0.443975	0	0.063
genus RuminococcaceaeUCG003 id.11361	Meta-analysis		0.998196	0.899719	1.10745	0.972818	0.991707	0	0.324955			1.19823	0.850387	1.68835	0.301288			1.03933	0.907417	1.19043	0.577455	0.997907	0.89984	1.10666	0.968336
genus RuminococcaceaeUCG004 id.11362	Finngen	11	1.05412	0.941124	1.18067	0.362275				9.81472	0.456897	0.890728	0.467457	1.69726	0.733098	0.0143931	0.615216	1.09945	0.946243	1.27746	0.215603	1.05412	0.942117	1.17943	0.379431	0	0.482667
genus RuminococcaceaeUCG004 id.11362	Pan-UKB	9	1.05433	0.743881	1.49435	0.766224				4.50694	0.808738	4.95235	0.735019	33.3676	0.144237	-0.13098	0.149999	0.957201	0.603949	1.51707	0.852314	1.05433	0.811492	1.36984	0.702374	0	0.804
genus RuminococcaceaeUCG004 id.11362	GERA	10	0.922108	0.813555	1.04515	0.20444				2.1155	0.989507	0.643161	0.304029	1.36058	0.281597	0.030081	0.367129	0.922138	0.790579	1.07559	0.302007	0.922108	0.867781	0.979837	0.0279278	0	0.992333
[truncated: 254 more rows]

## Sheet: Table 4
Table 4 Causal effects of allergic rhinitis on gut microbiota (Reverse MR analysis)
Outcome	Source of exposure	IVs	IVW									MR-Egger						Weighted median				MR-PRESSO
[truncated: 846 more rows]
